# Supplementary material for: Crystal structure of (E)-1-(4-meth­oxy­phen­yl)ethanone O-de­hydro­abietyloxime
Source: Acta Crystallogr Sect E Struct Rep Online. 2014 Aug 1;70(Pt 9):o948. doi: 10.1107/S1600536814016882 (PMC4186138; doi:10.1107/S1600536814016882)
Supplement: Supplementary file 1 [file e-70-0o948-sup1.cif]

##############################################################################
#                                                                            #
# This CIF contains the data in a paper accepted for publication in          #
# Acta Crystallographica Section E. It conforms to the requirements of       #
# Notes for Authors for Acta Crystallographica Section E, and has been       #
# peer reviewed under the auspices of the IUCr Commission on Journals.       #
#                                                                            #
# Full details of the Crystallographic Information File format               #
# are given in the paper "The Crystallographic Information File (CIF):       #
# a New Standard Archive File for Crystallography" by S. R. Hall, F. H.      #
# Allen and I. D. Brown [Acta Cryst. (1991), A47, 655-685].                  #
#                                                                            #
# The current version of the core CIF dictionary is obtainable from          #
# ftp://ftp.iucr.org/pub/cif_core.dic.                                       #
#                                                                            #
# Software is freely available for graphical display of the structure(s)     #
# in this CIF. For information consult the CIF software page                 #
# http://www.iucr.org/resources/cif/software.                                #
#                                                                            #
# This file may be used for bona fide research purposes within the           #
# scientific community so long as proper attribution is given to the journal # 
# article from which it was obtained.                                        #
#                                                                            #
##############################################################################
data_I
_database_code_depnum_ccdc_archive 'CCDC 1015316'
_audit_creation_method     SHELXL-97
_chemical_name_systematic
;\
(<i>E</i>)-1-(4-Methoxyphenyl)ethanone
O-[(1<i>R</i>,4a<i>S</i>,10a<i>R</i>)-7-isopropyl-1,4a-dimethyl-\
1,2,3,4,4a,9,10,10a-octahydrophenanthrene-1-carbonyl]oxime
;
_chemical_name_common     ?
_chemical_formula_moiety     'C29 H37 N O3'
_chemical_formula_sum     'C29 H37 N O3'
_chemical_formula_iupac     'C29 H37 N O3'
_chemical_formula_weight     447.60
_chemical_melting_point     ?
_symmetry_cell_setting     orthorhombic
_symmetry_space_group_name_H-M     'P 21 21 21'
_symmetry_space_group_name_Hall     'P 2ac 2ab'
loop_
    _symmetry_equiv_pos_as_xyz
    'x, y, z'
    '-x+1/2, -y, z+1/2'
    '-x, y+1/2, -z+1/2'
    'x+1/2, -y+1/2, -z'
_cell_length_a     6.1700(12)
_cell_length_b     11.051(2)
_cell_length_c     37.526(8)
_cell_angle_alpha     90.00
_cell_angle_beta     90.00
_cell_angle_gamma     90.00
_cell_volume     2558.7(9)
_cell_formula_units_Z     4
_cell_measurement_reflns_used     25
_cell_measurement_theta_min     9
_cell_measurement_theta_max     13
_cell_measurement_temperature     293(2)
_exptl_crystal_description     block
_exptl_crystal_colour     white
_exptl_crystal_size_max     0.30
_exptl_crystal_size_mid     0.20
_exptl_crystal_size_min     0.10
_exptl_crystal_density_diffrn     1.162
_exptl_crystal_density_meas     ?
_exptl_crystal_density_method     'not measured'
_exptl_crystal_F_000     968
_exptl_absorpt_coefficient_mu     0.074
_exptl_absorpt_correction_type     psi-scan
_exptl_absorpt_process_details     '(CAD-4 Software; North <i>et al.</i>, 1968)'
_exptl_absorpt_correction_T_min     0.9781
_exptl_absorpt_correction_T_max     0.9926
_exptl_special_details     ?
_diffrn_ambient_temperature     293(2)
_diffrn_radiation_type     MoK\a
_diffrn_radiation_wavelength     0.71073
_diffrn_radiation_source     'fine-focus sealed tube'
_diffrn_radiation_monochromator     graphite
_diffrn_measurement_device_type     'Enraf--Nonius CAD-4'
_diffrn_measurement_method     \w/2\q
_diffrn_detector_area_resol_mean     ?
_diffrn_reflns_number     5399
_diffrn_reflns_av_R_equivalents     0.0878
_diffrn_reflns_av_sigmaI/netI     0.1092
_diffrn_reflns_theta_min     1.09
_diffrn_reflns_theta_max     25.38
_diffrn_reflns_theta_full     25.38
_diffrn_measured_fraction_theta_max     0.999
_diffrn_measured_fraction_theta_full     0.999
_diffrn_reflns_limit_h_min     0
_diffrn_reflns_limit_h_max     7
_diffrn_reflns_limit_k_min     0
_diffrn_reflns_limit_k_max     13
_diffrn_reflns_limit_l_min     -45
_diffrn_reflns_limit_l_max     45
_diffrn_standards_number     3
_diffrn_standards_interval_count     200
_diffrn_standards_interval_time     120
_diffrn_standards_decay_%     1
_refine_special_details
;
Refinement of <i>F</i>^2^ against ALL reflections. The weighted <i>R</i>-factor
<i>wR</i> and goodness of fit <i>S</i> are based on <i>F</i>^2^, conventional
<i>R</i>-factors <i>R</i> are based on <i>F</i>, with <i>F</i> set to zero for
negative <i>F</i>^2^. The threshold expression of <i>F</i>^2^ >
\s(<i>F</i>^2^) is used only for calculating <i>R</i>-factors(gt) <i>etc</i>.
and is not relevant to the choice of reflections for refinement.
<i>R</i>-factors based on <i>F</i>^2^ are statistically about twice as large
as those based on <i>F</i>, and <i>R</i>- factors based on ALL data will be
even larger.
;
_reflns_number_total     4691
_reflns_number_gt     2211
_reflns_threshold_expression     I>2sigma(I)
_refine_ls_structure_factor_coef     Fsqd
_refine_ls_matrix_type     full
_refine_ls_R_factor_all     0.1579
_refine_ls_R_factor_gt     0.0783
_refine_ls_wR_factor_gt     0.1517
_refine_ls_wR_factor_ref     0.1833
_refine_ls_goodness_of_fit_ref     1.004
_refine_ls_restrained_S_all     1.004
_refine_ls_number_reflns     4691
_refine_ls_number_parameters     298
_refine_ls_number_restraints     1
_refine_ls_hydrogen_treatment     constr
_refine_ls_weighting_scheme     calc
_refine_ls_weighting_details
         'calc w=1/[\s^2^(Fo^2^)+(0.0600P)^2^+0.0000P] where P=(Fo^2^+2Fc^2^)/3'
_atom_sites_solution_hydrogens     geom
_atom_sites_solution_primary     direct
_atom_sites_solution_secondary     difmap
_refine_ls_shift/su_max     0.000
_refine_ls_shift/su_mean     0.000
_refine_diff_density_max     0.163
_refine_diff_density_min     -0.166
_refine_ls_extinction_method     none
_refine_ls_extinction_coef     ?
loop_
    _atom_type_symbol
    _atom_type_description
    _atom_type_scat_dispersion_real
    _atom_type_scat_dispersion_imag
    _atom_type_scat_source
    'C' 'C' 0.0033 0.0016
                         'International Tables Vol C Tables 4.2.6.8 and 6.1.1.4'
    'H' 'H' 0.0000 0.0000
                         'International Tables Vol C Tables 4.2.6.8 and 6.1.1.4'
    'N' 'N' 0.0061 0.0033
                         'International Tables Vol C Tables 4.2.6.8 and 6.1.1.4'
    'O' 'O' 0.0106 0.0060
                         'International Tables Vol C Tables 4.2.6.8 and 6.1.1.4'
_computing_data_collection     'CAD-4 Software (Enraf--Nonius, 1989)'
_computing_cell_refinement     'CAD-4 Software (Enraf--Nonius, 1989)'
_computing_data_reduction     'XCAD4 (Harms & Wocadlo, 1995)'
_computing_structure_solution     'SHELXS97 (Sheldrick, 2008)'
_computing_structure_refinement     'SHELXL97 (Sheldrick, 2008)'
_computing_molecular_graphics     'SHELXTL (Sheldrick, 2008)'
_computing_publication_material     'SHELXTL (Sheldrick, 2008)'
loop_
    _atom_site_type_symbol
    _atom_site_label
    _atom_site_fract_x
    _atom_site_fract_y
    _atom_site_fract_z
    _atom_site_U_iso_or_equiv
    _atom_site_adp_type
    _atom_site_calc_flag
    _atom_site_refinement_flags
    _atom_site_occupancy
    _atom_site_symmetry_multiplicity
    _atom_site_disorder_assembly
    _atom_site_disorder_group
    N N 0.1892(7) 0.0800(4) 0.03582(11) 0.0798(14) Uani d . 1 1 . .
    O O1 0.1751(9) -0.3034(4) -0.08665(11) 0.1262(18) Uani d . 1 1 . .
    C C1 0.3329(16) -0.3936(6) -0.0959(2) 0.168(4) Uani d . 1 1 . .
    H H1A 0.2748 -0.4457 -0.1140 0.252 Uiso calc R 1 1 . .
    H H1B 0.3680 -0.4407 -0.0751 0.252 Uiso calc R 1 1 . .
    H H1C 0.4616 -0.3549 -0.1047 0.252 Uiso calc R 1 1 . .
    O O2 0.2587(6) 0.1742(4) 0.06048(9) 0.0806(12) Uani d . 1 1 . .
    C C2 0.2309(11) -0.2209(5) -0.06054(14) 0.0738(16) Uani d . 1 1 . .
    O O3 -0.0806(6) 0.1739(4) 0.08121(11) 0.1088(16) Uani d . 1 1 . .
    C C3 0.4223(10) -0.2218(5) -0.04202(14) 0.0784(17) Uani d . 1 1 . .
    H H3A 0.5247 -0.2821 -0.0460 0.094 Uiso calc R 1 1 . .
    C C4 0.4604(9) -0.1316(5) -0.01735(13) 0.0712(16) Uani d . 1 1 . .
    H H4A 0.5918 -0.1306 -0.0052 0.085 Uiso calc R 1 1 . .
    C C5 0.3105(8) -0.0432(5) -0.01018(12) 0.0590(13) Uani d . 1 1 . .
    C C6 0.1146(10) -0.0433(5) -0.02848(14) 0.0727(16) Uani d . 1 1 . .
    H H6A 0.0097 0.0150 -0.0238 0.087 Uiso calc R 1 1 . .
    C C7 0.0789(10) -0.1324(5) -0.05395(14) 0.0770(16) Uani d . 1 1 . .
    H H7A -0.0501 -0.1323 -0.0668 0.092 Uiso calc R 1 1 . .
    C C8 0.3520(9) 0.0520(6) 0.01648(14) 0.0731(16) Uani d . 1 1 . .
    C C9 0.5748(10) 0.1086(7) 0.01919(18) 0.135(3) Uani d . 1 1 . .
    H H9A 0.5759 0.1669 0.0381 0.202 Uiso calc R 1 1 . .
    H H9B 0.6099 0.1479 -0.0029 0.202 Uiso calc R 1 1 . .
    H H9C 0.6801 0.0468 0.0240 0.202 Uiso calc R 1 1 . .
    C C10 0.1024(8) 0.2116(5) 0.08260(13) 0.0616(13) Uani d . 1 1 . .
    C C11 0.1842(8) 0.3063(4) 0.10914(12) 0.0548(12) Uani d . 1 1 . .
    C C12 0.1060(9) 0.4277(5) 0.09359(13) 0.0724(16) Uani d . 1 1 . .
    H H12A 0.1925 0.4470 0.0728 0.087 Uiso calc R 1 1 . .
    H H12B -0.0433 0.4191 0.0859 0.087 Uiso calc R 1 1 . .
    C C13 0.1212(10) 0.5326(4) 0.12026(12) 0.0694(15) Uani d . 1 1 . .
    H H13A 0.2719 0.5473 0.1262 0.083 Uiso calc R 1 1 . .
    H H13B 0.0627 0.6056 0.1096 0.083 Uiso calc R 1 1 . .
    C C14 -0.0049(9) 0.5020(4) 0.15382(12) 0.0615(14) Uani d . 1 1 . .
    H H14A 0.0084 0.5688 0.1704 0.074 Uiso calc R 1 1 . .
    H H14B -0.1570 0.4940 0.1477 0.074 Uiso calc R 1 1 . .
    C C15 0.0682(7) 0.3872(4) 0.17213(11) 0.0460(11) Uani d . 1 1 . .
    C C16 0.0614(7) 0.2829(4) 0.14438(11) 0.0501(11) Uani d . 1 1 . .
    H H16A -0.0913 0.2771 0.1374 0.060 Uiso calc R 1 1 . .
    C C17 -0.0814(7) 0.3510(4) 0.20262(12) 0.0525(12) Uani d . 1 1 . .
    C C18 -0.1403(8) 0.2317(5) 0.20981(12) 0.0574(13) Uani d . 1 1 . .
    C C19 -0.0723(9) 0.1300(4) 0.18619(13) 0.0711(15) Uani d . 1 1 . .
    H H19A -0.1958 0.1046 0.1720 0.085 Uiso calc R 1 1 . .
    H H19B -0.0292 0.0620 0.2009 0.085 Uiso calc R 1 1 . .
    C C20 0.1123(8) 0.1615(4) 0.16145(13) 0.0659(14) Uani d . 1 1 . .
    H H20A 0.1276 0.0998 0.1432 0.079 Uiso calc R 1 1 . .
    H H20B 0.2470 0.1664 0.1747 0.079 Uiso calc R 1 1 . .
    C C21 -0.1556(9) 0.4395(5) 0.22626(13) 0.0650(14) Uani d . 1 1 . .
    H H21A -0.1182 0.5199 0.2222 0.078 Uiso calc R 1 1 . .
    C C22 -0.2828(9) 0.4119(5) 0.25553(13) 0.0658(14) Uani d U 1 1 . .
    H H22A -0.3301 0.4733 0.2706 0.079 Uiso calc R 1 1 . .
    C C23 -0.3401(9) 0.2922(5) 0.26245(13) 0.0623(13) Uani d U 1 1 . .
    C C24 -0.2702(9) 0.2063(5) 0.23947(13) 0.0696(14) Uani d . 1 1 . .
    H H24A -0.3104 0.1264 0.2436 0.084 Uiso calc R 1 1 . .
    C C25 0.4331(8) 0.3015(5) 0.11184(15) 0.0794(17) Uani d . 1 1 . .
    H H25A 0.4764 0.2251 0.1217 0.119 Uiso calc R 1 1 . .
    H H25B 0.4830 0.3658 0.1270 0.119 Uiso calc R 1 1 . .
    H H25C 0.4950 0.3106 0.0885 0.119 Uiso calc R 1 1 . .
    C C26 0.2970(8) 0.4086(4) 0.18935(13) 0.0694(15) Uani d . 1 1 . .
    H H26A 0.2883 0.4739 0.2062 0.104 Uiso calc R 1 1 . .
    H H26B 0.3996 0.4287 0.1710 0.104 Uiso calc R 1 1 . .
    H H26C 0.3430 0.3363 0.2013 0.104 Uiso calc R 1 1 . .
    C C27 -0.4765(10) 0.2590(5) 0.29540(14) 0.0794(17) Uani d . 1 1 . .
    H H27A -0.4753 0.1706 0.2971 0.095 Uiso calc R 1 1 . .
    C C28 -0.3787(12) 0.3065(7) 0.32966(14) 0.120(3) Uani d . 1 1 . .
    H H28A -0.4703 0.2851 0.3494 0.181 Uiso calc R 1 1 . .
    H H28B -0.3660 0.3930 0.3283 0.181 Uiso calc R 1 1 . .
    H H28C -0.2377 0.2716 0.3330 0.181 Uiso calc R 1 1 . .
    C C29 -0.7111(11) 0.2963(6) 0.29055(18) 0.104(2) Uani d . 1 1 . .
    H H29A -0.7919 0.2758 0.3116 0.157 Uiso calc R 1 1 . .
    H H29B -0.7712 0.2546 0.2704 0.157 Uiso calc R 1 1 . .
    H H29C -0.7187 0.3820 0.2866 0.157 Uiso calc R 1 1 . .
loop_
    _atom_site_aniso_label
    _atom_site_aniso_U_11
    _atom_site_aniso_U_22
    _atom_site_aniso_U_33
    _atom_site_aniso_U_12
    _atom_site_aniso_U_13
    _atom_site_aniso_U_23
    N 0.063(3) 0.111(4) 0.065(3) -0.009(3) 0.001(3) -0.033(3)
    O1 0.185(5) 0.093(3) 0.101(3) 0.023(4) -0.032(4) -0.031(3)
    C1 0.250(11) 0.095(5) 0.158(7) 0.084(7) -0.017(8) -0.045(5)
    O2 0.063(2) 0.115(3) 0.064(2) -0.027(2) 0.018(2) -0.035(2)
    C2 0.092(4) 0.070(4) 0.059(3) 0.011(4) -0.003(3) 0.000(3)
    O3 0.054(2) 0.151(4) 0.121(3) -0.029(3) 0.003(3) -0.074(3)
    C3 0.094(5) 0.074(4) 0.067(3) 0.024(4) 0.005(4) 0.006(3)
    C4 0.059(3) 0.091(4) 0.063(3) 0.025(3) -0.006(3) -0.003(3)
    C5 0.052(3) 0.077(4) 0.048(3) 0.000(3) -0.001(3) -0.003(2)
    C6 0.077(4) 0.075(4) 0.066(3) 0.009(3) 0.000(3) -0.012(3)
    C7 0.075(4) 0.081(4) 0.075(4) 0.016(4) -0.011(3) -0.010(3)
    C8 0.058(3) 0.112(5) 0.049(3) -0.001(3) -0.001(3) -0.011(3)
    C9 0.062(4) 0.216(9) 0.127(6) -0.019(5) 0.012(4) -0.075(6)
    C10 0.052(3) 0.071(3) 0.062(3) -0.003(3) 0.002(3) -0.015(3)
    C11 0.040(2) 0.072(3) 0.053(3) -0.009(3) 0.001(2) -0.014(3)
    C12 0.072(4) 0.088(4) 0.058(3) -0.017(3) -0.004(3) -0.002(3)
    C13 0.089(4) 0.055(3) 0.065(3) -0.005(3) 0.014(3) 0.006(3)
    C14 0.069(3) 0.049(3) 0.067(3) -0.005(3) 0.007(3) -0.001(2)
    C15 0.045(3) 0.040(2) 0.053(3) -0.005(2) -0.005(2) 0.003(2)
    C16 0.037(3) 0.053(3) 0.060(3) 0.000(2) -0.005(2) -0.004(2)
    C17 0.049(3) 0.053(3) 0.055(3) 0.006(3) -0.012(2) 0.011(2)
    C18 0.050(3) 0.074(3) 0.049(3) 0.003(3) -0.003(2) 0.011(2)
    C19 0.077(4) 0.063(3) 0.073(4) -0.005(3) -0.004(3) 0.000(3)
    C20 0.067(4) 0.053(3) 0.077(3) 0.010(3) -0.009(3) -0.004(3)
    C21 0.068(3) 0.065(3) 0.062(3) 0.004(3) -0.003(3) -0.005(3)
    C22 0.068(3) 0.076(3) 0.054(3) 0.011(3) -0.004(3) -0.008(3)
    C23 0.065(3) 0.067(3) 0.055(3) -0.003(3) -0.003(3) 0.008(3)
    C24 0.071(4) 0.067(3) 0.070(3) 0.003(3) -0.007(3) 0.010(3)
    C25 0.058(3) 0.098(4) 0.083(4) -0.013(4) -0.005(3) -0.008(3)
    C26 0.057(3) 0.085(4) 0.066(3) -0.026(3) -0.016(3) -0.008(3)
    C27 0.073(4) 0.101(4) 0.064(4) 0.012(4) 0.019(3) 0.021(3)
    C28 0.136(6) 0.166(7) 0.059(4) 0.012(6) 0.003(4) 0.011(4)
    C29 0.092(5) 0.110(5) 0.111(5) 0.013(4) 0.022(4) 0.014(4)
_geom_special_details
;
All e.s.d.'s (except the e.s.d. in the dihedral angle between two l.s. planes)
are estimated using the full covariance matrix. The cell e.s.d.'s are taken
into account individually in the estimation of e.s.d.'s in distances, angles
and torsion angles; correlations between e.s.d.'s in cell parameters are only
used when they are defined by crystal symmetry. An approximate (isotropic)
treatment of cell e.s.d.'s is used for estimating e.s.d.'s involving l.s.
planes.
;
loop_
    _geom_bond_atom_site_label_1
    _geom_bond_atom_site_label_2
    _geom_bond_site_symmetry_2
    _geom_bond_distance
    _geom_bond_publ_flag
    N C8 . 1.277(6) ?
    N O2 . 1.458(5) ?
    O1 C2 . 1.382(6) ?
    O1 C1 . 1.436(7) ?
    C1 H1A . 0.9600 ?
    C1 H1B . 0.9600 ?
    C1 H1C . 0.9600 ?
    O2 C10 . 1.338(5) ?
    C2 C3 . 1.370(8) ?
    C2 C7 . 1.377(7) ?
    O3 C10 . 1.204(5) ?
    C3 C4 . 1.381(7) ?
    C3 H3A . 0.9300 ?
    C4 C5 . 1.371(6) ?
    C4 H4A . 0.9300 ?
    C5 C6 . 1.390(7) ?
    C5 C8 . 1.475(7) ?
    C6 C7 . 1.390(7) ?
    C6 H6A . 0.9300 ?
    C7 H7A . 0.9300 ?
    C8 C9 . 1.514(8) ?
    C9 H9A . 0.9600 ?
    C9 H9B . 0.9600 ?
    C9 H9C . 0.9600 ?
    C10 C11 . 1.530(6) ?
    C11 C12 . 1.540(6) ?
    C11 C16 . 1.546(6) ?
    C11 C25 . 1.540(6) ?
    C12 C13 . 1.535(6) ?
    C12 H12A . 0.9700 ?
    C12 H12B . 0.9700 ?
    C13 C14 . 1.519(6) ?
    C13 H13A . 0.9700 ?
    C13 H13B . 0.9700 ?
    C14 C15 . 1.511(6) ?
    C14 H14A . 0.9700 ?
    C14 H14B . 0.9700 ?
    C15 C17 . 1.523(6) ?
    C15 C16 . 1.555(5) ?
    C15 C26 . 1.571(6) ?
    C16 C20 . 1.519(6) ?
    C16 H16A . 0.9800 ?
    C17 C18 . 1.393(6) ?
    C17 C21 . 1.398(6) ?
    C18 C24 . 1.400(6) ?
    C18 C19 . 1.492(6) ?
    C19 C20 . 1.510(6) ?
    C19 H19A . 0.9700 ?
    C19 H19B . 0.9700 ?
    C20 H20A . 0.9700 ?
    C20 H20B . 0.9700 ?
    C21 C22 . 1.384(6) ?
    C21 H21A . 0.9300 ?
    C22 C23 . 1.394(6) ?
    C22 H22A . 0.9300 ?
    C23 C24 . 1.353(6) ?
    C23 C27 . 1.540(7) ?
    C24 H24A . 0.9300 ?
    C25 H25A . 0.9600 ?
    C25 H25B . 0.9600 ?
    C25 H25C . 0.9600 ?
    C26 H26A . 0.9600 ?
    C26 H26B . 0.9600 ?
    C26 H26C . 0.9600 ?
    C27 C29 . 1.516(8) ?
    C27 C28 . 1.514(8) ?
    C27 H27A . 0.9800 ?
    C28 H28A . 0.9600 ?
    C28 H28B . 0.9600 ?
    C28 H28C . 0.9600 ?
    C29 H29A . 0.9600 ?
    C29 H29B . 0.9600 ?
    C29 H29C . 0.9600 ?
loop_
    _geom_angle_atom_site_label_1
    _geom_angle_atom_site_label_2
    _geom_angle_atom_site_label_3
    _geom_angle_site_symmetry_1
    _geom_angle_site_symmetry_3
    _geom_angle
    _geom_angle_publ_flag
    C8 N O2 . . 107.6(4) ?
    C2 O1 C1 . . 117.4(6) ?
    O1 C1 H1A . . 109.5 ?
    O1 C1 H1B . . 109.5 ?
    H1A C1 H1B . . 109.5 ?
    O1 C1 H1C . . 109.5 ?
    H1A C1 H1C . . 109.5 ?
    H1B C1 H1C . . 109.5 ?
    C10 O2 N . . 113.7(4) ?
    C3 C2 C7 . . 120.1(5) ?
    C3 C2 O1 . . 124.7(6) ?
    C7 C2 O1 . . 115.2(6) ?
    C2 C3 C4 . . 118.7(5) ?
    C2 C3 H3A . . 120.6 ?
    C4 C3 H3A . . 120.6 ?
    C5 C4 C3 . . 122.1(5) ?
    C5 C4 H4A . . 119.0 ?
    C3 C4 H4A . . 119.0 ?
    C4 C5 C6 . . 119.3(5) ?
    C4 C5 C8 . . 121.6(5) ?
    C6 C5 C8 . . 119.1(5) ?
    C7 C6 C5 . . 118.5(5) ?
    C7 C6 H6A . . 120.7 ?
    C5 C6 H6A . . 120.7 ?
    C2 C7 C6 . . 121.2(5) ?
    C2 C7 H7A . . 119.4 ?
    C6 C7 H7A . . 119.4 ?
    N C8 C5 . . 114.9(5) ?
    N C8 C9 . . 125.2(5) ?
    C5 C8 C9 . . 119.9(5) ?
    C8 C9 H9A . . 109.5 ?
    C8 C9 H9B . . 109.5 ?
    H9A C9 H9B . . 109.5 ?
    C8 C9 H9C . . 109.5 ?
    H9A C9 H9C . . 109.5 ?
    H9B C9 H9C . . 109.5 ?
    O3 C10 O2 . . 122.8(5) ?
    O3 C10 C11 . . 125.0(5) ?
    O2 C10 C11 . . 112.2(4) ?
    C10 C11 C12 . . 104.2(4) ?
    C10 C11 C16 . . 106.3(4) ?
    C12 C11 C16 . . 108.5(4) ?
    C10 C11 C25 . . 110.4(4) ?
    C12 C11 C25 . . 111.5(4) ?
    C16 C11 C25 . . 115.3(4) ?
    C13 C12 C11 . . 113.1(4) ?
    C13 C12 H12A . . 109.0 ?
    C11 C12 H12A . . 109.0 ?
    C13 C12 H12B . . 109.0 ?
    C11 C12 H12B . . 109.0 ?
    H12A C12 H12B . . 107.8 ?
    C14 C13 C12 . . 110.0(4) ?
    C14 C13 H13A . . 109.7 ?
    C12 C13 H13A . . 109.7 ?
    C14 C13 H13B . . 109.7 ?
    C12 C13 H13B . . 109.7 ?
    H13A C13 H13B . . 108.2 ?
    C15 C14 C13 . . 114.3(4) ?
    C15 C14 H14A . . 108.7 ?
    C13 C14 H14A . . 108.7 ?
    C15 C14 H14B . . 108.7 ?
    C13 C14 H14B . . 108.7 ?
    H14A C14 H14B . . 107.6 ?
    C14 C15 C17 . . 112.4(4) ?
    C14 C15 C16 . . 108.0(3) ?
    C17 C15 C16 . . 107.0(3) ?
    C14 C15 C26 . . 109.2(4) ?
    C17 C15 C26 . . 106.0(4) ?
    C16 C15 C26 . . 114.3(4) ?
    C20 C16 C11 . . 114.0(4) ?
    C20 C16 C15 . . 111.5(3) ?
    C11 C16 C15 . . 115.8(4) ?
    C20 C16 H16A . . 104.7 ?
    C11 C16 H16A . . 104.7 ?
    C15 C16 H16A . . 104.7 ?
    C18 C17 C21 . . 117.0(5) ?
    C18 C17 C15 . . 123.5(4) ?
    C21 C17 C15 . . 119.4(4) ?
    C17 C18 C24 . . 119.6(5) ?
    C17 C18 C19 . . 121.6(4) ?
    C24 C18 C19 . . 118.8(5) ?
    C18 C19 C20 . . 113.8(4) ?
    C18 C19 H19A . . 108.8 ?
    C20 C19 H19A . . 108.8 ?
    C18 C19 H19B . . 108.8 ?
    C20 C19 H19B . . 108.8 ?
    H19A C19 H19B . . 107.7 ?
    C19 C20 C16 . . 107.9(4) ?
    C19 C20 H20A . . 110.1 ?
    C16 C20 H20A . . 110.1 ?
    C19 C20 H20B . . 110.1 ?
    C16 C20 H20B . . 110.1 ?
    H20A C20 H20B . . 108.4 ?
    C22 C21 C17 . . 122.3(5) ?
    C22 C21 H21A . . 118.8 ?
    C17 C21 H21A . . 118.8 ?
    C23 C22 C21 . . 120.1(5) ?
    C23 C22 H22A . . 120.0 ?
    C21 C22 H22A . . 120.0 ?
    C24 C23 C22 . . 117.8(5) ?
    C24 C23 C27 . . 121.3(5) ?
    C22 C23 C27 . . 120.9(5) ?
    C23 C24 C18 . . 123.2(5) ?
    C23 C24 H24A . . 118.4 ?
    C18 C24 H24A . . 118.4 ?
    C11 C25 H25A . . 109.5 ?
    C11 C25 H25B . . 109.5 ?
    H25A C25 H25B . . 109.5 ?
    C11 C25 H25C . . 109.5 ?
    H25A C25 H25C . . 109.5 ?
    H25B C25 H25C . . 109.5 ?
    C15 C26 H26A . . 109.5 ?
    C15 C26 H26B . . 109.5 ?
    H26A C26 H26B . . 109.5 ?
    C15 C26 H26C . . 109.5 ?
    H26A C26 H26C . . 109.5 ?
    H26B C26 H26C . . 109.5 ?
    C29 C27 C28 . . 112.9(6) ?
    C29 C27 C23 . . 111.1(5) ?
    C28 C27 C23 . . 112.4(5) ?
    C29 C27 H27A . . 106.6 ?
    C28 C27 H27A . . 106.6 ?
    C23 C27 H27A . . 106.6 ?
    C27 C28 H28A . . 109.5 ?
    C27 C28 H28B . . 109.5 ?
    H28A C28 H28B . . 109.5 ?
    C27 C28 H28C . . 109.5 ?
    H28A C28 H28C . . 109.5 ?
    H28B C28 H28C . . 109.5 ?
    C27 C29 H29A . . 109.5 ?
    C27 C29 H29B . . 109.5 ?
    H29A C29 H29B . . 109.5 ?
    C27 C29 H29C . . 109.5 ?
    H29A C29 H29C . . 109.5 ?
    H29B C29 H29C . . 109.5 ?
loop_
    _geom_torsion_atom_site_label_1
    _geom_torsion_atom_site_label_2
    _geom_torsion_atom_site_label_3
    _geom_torsion_atom_site_label_4
    _geom_torsion_site_symmetry_1
    _geom_torsion_site_symmetry_2
    _geom_torsion_site_symmetry_3
    _geom_torsion_site_symmetry_4
    _geom_torsion
    _geom_torsion_publ_flag
    C8 N O2 C10 . . . . -179.7(5) ?
    C1 O1 C2 C3 . . . . -2.5(9) ?
    C1 O1 C2 C7 . . . . 176.8(6) ?
    C7 C2 C3 C4 . . . . -1.2(9) ?
    O1 C2 C3 C4 . . . . 178.0(5) ?
    C2 C3 C4 C5 . . . . 1.8(9) ?
    C3 C4 C5 C6 . . . . -0.7(8) ?
    C3 C4 C5 C8 . . . . 179.4(5) ?
    C4 C5 C6 C7 . . . . -1.0(8) ?
    C8 C5 C6 C7 . . . . 179.0(5) ?
    C3 C2 C7 C6 . . . . -0.4(9) ?
    O1 C2 C7 C6 . . . . -179.7(5) ?
    C5 C6 C7 C2 . . . . 1.5(9) ?
    O2 N C8 C5 . . . . 179.8(4) ?
    O2 N C8 C9 . . . . -0.2(9) ?
    C4 C5 C8 N . . . . -140.2(6) ?
    C6 C5 C8 N . . . . 39.9(8) ?
    C4 C5 C8 C9 . . . . 39.9(9) ?
    C6 C5 C8 C9 . . . . -140.1(6) ?
    N O2 C10 O3 . . . . -2.7(8) ?
    N O2 C10 C11 . . . . 177.4(4) ?
    O3 C10 C11 C12 . . . . -79.2(7) ?
    O2 C10 C11 C12 . . . . 100.7(5) ?
    O3 C10 C11 C16 . . . . 35.3(8) ?
    O2 C10 C11 C16 . . . . -144.8(4) ?
    O3 C10 C11 C25 . . . . 161.0(6) ?
    O2 C10 C11 C25 . . . . -19.1(6) ?
    C10 C11 C12 C13 . . . . 165.9(4) ?
    C16 C11 C12 C13 . . . . 53.0(5) ?
    C25 C11 C12 C13 . . . . -75.0(6) ?
    C11 C12 C13 C14 . . . . -56.2(6) ?
    C12 C13 C14 C15 . . . . 57.6(6) ?
    C13 C14 C15 C17 . . . . -172.2(4) ?
    C13 C14 C15 C16 . . . . -54.5(5) ?
    C13 C14 C15 C26 . . . . 70.4(5) ?
    C10 C11 C16 C20 . . . . 64.7(5) ?
    C12 C11 C16 C20 . . . . 176.2(4) ?
    C25 C11 C16 C20 . . . . -58.0(6) ?
    C10 C11 C16 C15 . . . . -163.9(4) ?
    C12 C11 C16 C15 . . . . -52.3(5) ?
    C25 C11 C16 C15 . . . . 73.5(5) ?
    C14 C15 C16 C20 . . . . -174.6(4) ?
    C17 C15 C16 C20 . . . . -53.4(5) ?
    C26 C15 C16 C20 . . . . 63.6(5) ?
    C14 C15 C16 C11 . . . . 52.7(5) ?
    C17 C15 C16 C11 . . . . 174.0(4) ?
    C26 C15 C16 C11 . . . . -69.1(5) ?
    C14 C15 C17 C18 . . . . 140.3(4) ?
    C16 C15 C17 C18 . . . . 21.9(6) ?
    C26 C15 C17 C18 . . . . -100.4(5) ?
    C14 C15 C17 C21 . . . . -43.6(6) ?
    C16 C15 C17 C21 . . . . -162.0(4) ?
    C26 C15 C17 C21 . . . . 75.7(5) ?
    C21 C17 C18 C24 . . . . 0.7(6) ?
    C15 C17 C18 C24 . . . . 176.9(4) ?
    C21 C17 C18 C19 . . . . 179.3(4) ?
    C15 C17 C18 C19 . . . . -4.4(7) ?
    C17 C18 C19 C20 . . . . 16.9(6) ?
    C24 C18 C19 C20 . . . . -164.4(4) ?
    C18 C19 C20 C16 . . . . -46.7(5) ?
    C11 C16 C20 C19 . . . . -158.6(4) ?
    C15 C16 C20 C19 . . . . 67.9(5) ?
    C18 C17 C21 C22 . . . . -0.3(7) ?
    C15 C17 C21 C22 . . . . -176.7(4) ?
    C17 C21 C22 C23 . . . . 0.4(8) ?
    C21 C22 C23 C24 . . . . -1.0(8) ?
    C21 C22 C23 C27 . . . . 178.4(5) ?
    C22 C23 C24 C18 . . . . 1.4(8) ?
    C27 C23 C24 C18 . . . . -178.0(5) ?
    C17 C18 C24 C23 . . . . -1.3(7) ?
    C19 C18 C24 C23 . . . . 180.0(5) ?
    C24 C23 C27 C29 . . . . -106.9(6) ?
    C22 C23 C27 C29 . . . . 73.8(7) ?
    C24 C23 C27 C28 . . . . 125.5(6) ?
    C22 C23 C27 C28 . . . . -53.8(7) ?
_iucr_refine_instructions_details
;
TITL X in P2(1)2(1)2(1)
CELL 0.71073   6.1700  11.0510  37.5260  90.000  90.000  90.000
ZERR    4.00   0.0012   0.0022   0.0075   0.000   0.000   0.000
LATT -1
SYMM 0.5-X, -Y, 0.5+Z
SYMM -X, 0.5+Y, 0.5-Z
SYMM 0.5+X, 0.5-Y, -Z
SFAC C H N O
UNIT 116 148 4 12
ACTA
L.S. 30
BOND $H
CONF
SIZE .3 .2 .1
FMAP 2
PLAN 10
DELU .01 C22 C23
WGHT    0.060000
FVAR       1.01257
N     3    0.189161    0.079951    0.035824    11.00000    0.06342    0.11110 =
         0.06494   -0.03333    0.00115   -0.00868
O1    4    0.175137   -0.303355   -0.086648    11.00000    0.18483    0.09268 =
         0.10116   -0.03136   -0.03166    0.02271
C1    1    0.332940   -0.393628   -0.095872    11.00000    0.25017    0.09517 =
         0.15798   -0.04544   -0.01703    0.08356
AFIX  33
H1A   2    0.274765   -0.445680   -0.113983    11.00000   -1.50000
H1B   2    0.367967   -0.440651   -0.075147    11.00000   -1.50000
H1C   2    0.461559   -0.354888   -0.104652    11.00000   -1.50000
AFIX   0
O2    4    0.258741    0.174171    0.060477    11.00000    0.06276    0.11481 =
         0.06437   -0.03510    0.01758   -0.02691
C2    1    0.230928   -0.220855   -0.060541    11.00000    0.09180    0.07025 =
         0.05931   -0.00036   -0.00283    0.01060
O3    4   -0.080588    0.173921    0.081210    11.00000    0.05437    0.15066 =
         0.12149   -0.07385    0.00278   -0.02852
C3    1    0.422327   -0.221826   -0.042021    11.00000    0.09441    0.07403 =
         0.06671    0.00572    0.00461    0.02375
AFIX  43
H3A   2    0.524658   -0.282127   -0.045990    11.00000   -1.20000
AFIX   0
C4    1    0.460395   -0.131552   -0.017347    11.00000    0.05923    0.09137 =
         0.06298   -0.00270   -0.00557    0.02519
AFIX  43
H4A   2    0.591813   -0.130634   -0.005214    11.00000   -1.20000
AFIX   0
C5    1    0.310490   -0.043241   -0.010182    11.00000    0.05160    0.07738 =
         0.04799   -0.00296   -0.00082   -0.00020
C6    1    0.114574   -0.043294   -0.028483    11.00000    0.07683    0.07532 =
         0.06604   -0.01164    0.00042    0.00910
AFIX  43
H6A   2    0.009707    0.015012   -0.023785    11.00000   -1.20000
AFIX   0
C7    1    0.078883   -0.132381   -0.053949    11.00000    0.07473    0.08135 =
         0.07504   -0.00953   -0.01148    0.01586
AFIX  43
H7A   2   -0.050069   -0.132264   -0.066780    11.00000   -1.20000
AFIX   0
C8    1    0.351988    0.052037    0.016476    11.00000    0.05840    0.11169 =
         0.04917   -0.01076   -0.00056   -0.00076
C9    1    0.574843    0.108586    0.019193    11.00000    0.06156    0.21574 =
         0.12652   -0.07536    0.01184   -0.01853
AFIX  33
H9A   2    0.575900    0.166931    0.038146    11.00000   -1.50000
H9B   2    0.609862    0.147936   -0.002875    11.00000   -1.50000
H9C   2    0.680093    0.046754    0.024032    11.00000   -1.50000
AFIX   0
C10   1    0.102360    0.211631    0.082596    11.00000    0.05179    0.07100 =
         0.06212   -0.01534    0.00167   -0.00335
C11   1    0.184156    0.306291    0.109140    11.00000    0.03981    0.07201 =
         0.05268   -0.01357    0.00111   -0.00913
C12   1    0.106017    0.427651    0.093587    11.00000    0.07194    0.08772 =
         0.05758   -0.00199   -0.00354   -0.01670
AFIX  23
H12A  2    0.192503    0.447006    0.072767    11.00000   -1.20000
H12B  2   -0.043338    0.419108    0.085919    11.00000   -1.20000
AFIX   0
C13   1    0.121217    0.532574    0.120256    11.00000    0.08880    0.05488 =
         0.06460    0.00575    0.01359   -0.00533
AFIX  23
H13A  2    0.271856    0.547345    0.126238    11.00000   -1.20000
H13B  2    0.062746    0.605567    0.109594    11.00000   -1.20000
AFIX   0
C14   1   -0.004928    0.501968    0.153816    11.00000    0.06891    0.04877 =
         0.06671   -0.00119    0.00706   -0.00511
AFIX  23
H14A  2    0.008438    0.568755    0.170444    11.00000   -1.20000
H14B  2   -0.157047    0.494049    0.147720    11.00000   -1.20000
AFIX   0
C15   1    0.068188    0.387243    0.172131    11.00000    0.04525    0.03952 =
         0.05337    0.00336   -0.00472   -0.00482
C16   1    0.061360    0.282880    0.144376    11.00000    0.03677    0.05302 =
         0.06046   -0.00375   -0.00530    0.00034
AFIX  13
H16A  2   -0.091345    0.277075    0.137398    11.00000   -1.20000
AFIX   0
C17   1   -0.081382    0.350981    0.202617    11.00000    0.04885    0.05309 =
         0.05544    0.01084   -0.01201    0.00598
C18   1   -0.140323    0.231741    0.209812    11.00000    0.05013    0.07359 =
         0.04851    0.01128   -0.00275    0.00252
C19   1   -0.072337    0.129971    0.186191    11.00000    0.07709    0.06349 =
         0.07277   -0.00045   -0.00446   -0.00497
AFIX  23
H19A  2   -0.195793    0.104610    0.172037    11.00000   -1.20000
H19B  2   -0.029227    0.061984    0.200924    11.00000   -1.20000
AFIX   0
C20   1    0.112264    0.161505    0.161450    11.00000    0.06716    0.05300 =
         0.07741   -0.00438   -0.00888    0.00972
AFIX  23
H20A  2    0.127593    0.099770    0.143249    11.00000   -1.20000
H20B  2    0.246984    0.166389    0.174696    11.00000   -1.20000
AFIX   0
C21   1   -0.155610    0.439541    0.226256    11.00000    0.06795    0.06478 =
         0.06225   -0.00456   -0.00251    0.00434
AFIX  43
H21A  2   -0.118187    0.519870    0.222167    11.00000   -1.20000
AFIX   0
C22   1   -0.282822    0.411920    0.255531    11.00000    0.06785    0.07561 =
         0.05408   -0.00833   -0.00442    0.01111
AFIX  43
H22A  2   -0.330093    0.473301    0.270598    11.00000   -1.20000
AFIX   0
C23   1   -0.340149    0.292181    0.262449    11.00000    0.06498    0.06671 =
         0.05509    0.00844   -0.00261   -0.00281
C24   1   -0.270212    0.206269    0.239475    11.00000    0.07103    0.06736 =
         0.07040    0.00951   -0.00683    0.00305
AFIX  43
H24A  2   -0.310393    0.126371    0.243588    11.00000   -1.20000
AFIX   0
C25   1    0.433092    0.301463    0.111838    11.00000    0.05775    0.09783 =
         0.08273   -0.00827   -0.00476   -0.01315
AFIX  33
H25A  2    0.476385    0.225062    0.121716    11.00000   -1.50000
H25B  2    0.483039    0.365751    0.126957    11.00000   -1.50000
H25C  2    0.495014    0.310565    0.088523    11.00000   -1.50000
AFIX   0
C26   1    0.297038    0.408620    0.189346    11.00000    0.05744    0.08517 =
         0.06559   -0.00754   -0.01567   -0.02599
AFIX  33
H26A  2    0.288348    0.473868    0.206175    11.00000   -1.50000
H26B  2    0.399618    0.428748    0.171047    11.00000   -1.50000
H26C  2    0.343025    0.336310    0.201339    11.00000   -1.50000
AFIX   0
C27   1   -0.476542    0.259037    0.295399    11.00000    0.07340    0.10060 =
         0.06423    0.02129    0.01910    0.01221
AFIX  13
H27A  2   -0.475319    0.170554    0.297130    11.00000   -1.20000
AFIX   0
C28   1   -0.378675    0.306509    0.329662    11.00000    0.13570    0.16602 =
         0.05932    0.01095    0.00295    0.01173
AFIX  33
H28A  2   -0.470300    0.285097    0.349353    11.00000   -1.50000
H28B  2   -0.365974    0.392972    0.328335    11.00000   -1.50000
H28C  2   -0.237706    0.271555    0.333020    11.00000   -1.50000
AFIX   0
C29   1   -0.711086    0.296288    0.290549    11.00000    0.09238    0.11022 =
         0.11051    0.01394    0.02228    0.01300
AFIX  33
H29A  2   -0.791895    0.275834    0.311565    11.00000   -1.50000
H29B  2   -0.771225    0.254608    0.270399    11.00000   -1.50000
H29C  2   -0.718710    0.382017    0.286612    11.00000   -1.50000
HKLF 4
REM  X in P2(1)2(1)2(1)
REM R1 =  0.0783 for   2211 Fo > 4sig(Fo)  and  0.1579 for all   4691 data
REM    298 parameters refined using      1 restraints
END
WGHT      0.0689      0.0000
REM Highest difference peak  0.163,  deepest hole -0.166,  1-sigma level  0.038
Q1    1  -0.0751  0.2773  0.0621  11.00000  0.05    0.16
Q2    1  -0.3544  0.5962  0.2629  11.00000  0.05    0.16
Q3    1  -0.9229  0.2655  0.2359  11.00000  0.05    0.16
Q4    1  -0.2449  0.2579  0.1369  11.00000  0.05    0.16
Q5    1  -0.1786  0.1456  0.1243  11.00000  0.05    0.14
Q6    1   0.6384  0.0213  0.0605  11.00000  0.05    0.14
Q7    1  -0.1936  0.3960  0.2090  11.00000  0.05    0.14
Q8    1   0.7234  0.2481  0.0574  11.00000  0.05    0.13
Q9    1   0.6972 -0.1807 -0.0564  11.00000  0.05    0.13
Q10   1  -0.1392 -0.1431 -0.0665  11.00000  0.05    0.13
;
data_global
_journal_date_recd_electronic     2014-07-09
_journal_date_accepted     2014-07-22
_journal_name_full     'Acta Crystallographica, Section E'
_journal_year     2014
_journal_volume     70
_journal_issue      9
_journal_page_first     o948
_journal_page_last     o948
_journal_paper_category     HO
_journal_paper_doi     10.1107/S1600536814016882
_journal_coeditor_code     LR2129
_publ_contact_author_name     'Dr. Xiao-Ping Rao'
_publ_contact_author_address
;
Institute of Chemical Industry of Forest Products
Chinese Academy of Forestry,
Key Lab. of Biomass Energy and Material, Jiangsu Province,
National Engineering Lab. for Biomass Chemical Utilization,
Key and Lab. on Forest Chemical Engineering,
SFA,
Nanjing 210042
People's Republic of China
;
_publ_contact_author_email     rxping2001@163.com
_publ_contact_author_fax     '+86-25-85413445'
_publ_contact_author_phone     '+86-25-85482452'
_publ_section_title
;
Crystal structure of (<i>E</i>)-1-(4-methoxyphenyl)ethanone
<i>O</i>-dehydroabietyloxime
;
loop_
    _publ_author_name
    _publ_author_address
    'Xiao-Ping Rao'
;
Institute of Chemical Industry of Forest Products
Chinese Academy of Forestry,
Key Lab. of Biomass Energy and Material, Jiangsu Province,
National Engineering Lab. for Biomass Chemical Utilization,
Key and Lab. on Forest Chemical Engineering, SFA,
Nanjing 210042
People's Republic of China
;
    'Yan-Jie Cui'
;
Institute of Chemical Industry of Forest Products
Chinese Academy of Forestry,
Key Lab. of Biomass Energy and Material, Jiangsu Province,
National Engineering Lab. for Biomass Chemical Utilization,
Key and Lab. on Forest Chemical Engineering, SFA,
Nanjing 210042
People's Republic of China
;
    'Jian-Qiang Zheng'
;
Institute of Chemical Industry of Forest Products
Chinese Academy of Forestry,
Key Lab. of Biomass Energy and Material, Jiangsu Province,
National Engineering Lab. for Biomass Chemical Utilization,
Key and Lab. on Forest Chemical Engineering, SFA,
Nanjing 210042
People's Republic of China
;
