# Supplementary material for: Crystal structure of (E)-1-(4-meth­oxy­phen­yl)ethanone O-de­hydro­abietyloxime
Source: Acta Crystallogr Sect E Struct Rep Online. 2014 Aug 1;70(Pt 9):o948. doi: 10.1107/S1600536814016882 (PMC4186138; doi:10.1107/S1600536814016882)
Supplement: Supplementary file 2 [file e-70-0o948-Isup2.hkl]

# 
# h,k,l, Fc-squared, Fo-squared, sigma(Fo-squared) and status flag 
# 
data_I
_shelx_title ' X in P2(1)2(1)2(1)' 
_shelx_refln_list_code          4 
_shelx_F_calc_maximum      166.13 
_exptl_crystal_F_000       968.00 
_reflns_d_resolution_high  0.8291 
 
loop_ 
 _symmetry_equiv_pos_as_xyz 
 'x, y, z' 
 '-x+1/2, -y, z+1/2' 
 '-x, y+1/2, -z+1/2' 
 'x+1/2, -y+1/2, -z' 
 
_cell_length_a     6.1700 
_cell_length_b    11.0510 
_cell_length_c    37.5260 
_cell_angle_alpha  90.000 
_cell_angle_beta   90.000 
_cell_angle_gamma  90.000 
 
_shelx_F_squared_multiplier     1.000 
 
loop_ 
 _refln_index_h 
 _refln_index_k 
 _refln_index_l 
 _refln_F_squared_calc 
 _refln_F_squared_meas 
 _refln_F_squared_sigma 
 _refln_observed_status 
   2   0   0      164.17      188.05     15.73 o 
   4   0   0      421.30      459.88     31.51 o 
   6   0   0      169.61      178.88     27.41 o 
   1   1   0      511.67      504.66     15.41 o 
   2   1   0      405.28      385.49     19.84 o 
   3   1   0      294.44      352.08     22.75 o 
   4   1   0        0.74        2.39     12.14 o 
   5   1   0      104.00       75.42     26.14 o 
   6   1   0       26.15       20.81     20.39 o 
   7   1   0        2.22       30.25     14.08 o 
   0   2   0    13825.78    13355.20     66.52 o 
   1   2   0      611.89      630.88     19.94 o 
   2   2   0       10.67       17.07      9.50 o 
   3   2   0      131.00      116.39     15.83 o 
   4   2   0       14.63       43.74     15.64 o 
   5   2   0       79.58       93.91     22.11 o 
   6   2   0      130.34      111.64     25.33 o 
   7   2   0        0.31        8.98     13.44 o 
   1   3   0      782.57      728.24     23.79 o 
   2   3   0      130.05      103.46     13.65 o 
   3   3   0       38.80       17.07     10.92 o 
   4   3   0       70.08       88.01     20.52 o 
   5   3   0        8.46       27.19     16.55 o 
   6   3   0        5.04       13.72     19.27 o 
   7   3   0       41.83       31.31     13.09 o 
   0   4   0        8.69        5.78      8.83 o 
   1   4   0     3321.01     3464.07     52.37 o 
   2   4   0      229.48      206.90     19.28 o 
   3   4   0      134.08      168.10     22.96 o 
   4   4   0        8.31       12.05     14.03 o 
   5   4   0      562.82      590.47     38.22 o 
   6   4   0       73.92       60.88     21.90 o 
   7   4   0       26.92       15.46     10.92 o 
   1   5   0        2.50        5.65     10.62 o 
   2   5   0        0.99        8.68      9.50 o 
   3   5   0      120.71      127.64     19.38 o 
   4   5   0       87.22       96.45     22.40 o 
   5   5   0        0.82       19.17     19.17 o 
   6   5   0       71.98       58.29     20.98 o 
   0   6   0       43.95       44.58     11.88 o 
   1   6   0      537.87      540.00     29.37 o 
   2   6   0      228.04      278.24     26.47 o 
   3   6   0       53.52       63.55     18.12 o 
   4   6   0        0.51       19.61     16.61 o 
   5   6   0       45.55       37.41     21.23 o 
   6   6   0       11.97       17.24     17.24 o 
   1   7   0        9.02        2.09     14.54 o 
   2   7   0      191.17      220.94     24.86 o 
   3   7   0        4.04       13.61     16.68 o 
   4   7   0      107.56       94.43     21.91 o 
   5   7   0       49.51       79.04     17.20 o 
   6   7   0        0.07        4.12     11.87 o 
   0   8   0      197.10      131.56     24.37 o 
   1   8   0        6.69        2.42     15.49 o 
   2   8   0      752.92      855.61     46.19 o 
   3   8   0       41.14       70.42     21.52 o 
   4   8   0       16.13       41.99     16.97 o 
   5   8   0        4.73       26.25     16.81 o 
   1   9   0      179.34      123.43     25.06 o 
   2   9   0      153.48       98.72     24.59 o 
   3   9   0        8.15       21.17     22.84 o 
   4   9   0        1.07       17.24     17.82 o 
   5   9   0        0.18       11.19     13.04 o 
   0  10   0       72.98       63.07     21.65 o 
   1  10   0        4.72       22.64     17.82 o 
   2  10   0       25.47       71.12     21.74 o 
   3  10   0        2.83       11.66     19.55 o 
   4  10   0       40.47       50.50     18.06 o 
   1  11   0       25.72       66.11     18.71 o 
   2  11   0       21.68       11.11     22.01 o 
   3  11   0        4.04       12.68     12.02 o 
   4  11   0        0.86        9.62     10.08 o 
   0  12   0       83.06       70.43     17.43 o 
   1  12   0        2.04       13.15     13.15 o 
   2  12   0        0.65        0.54     12.41 o 
   3  12   0        1.03        3.75     12.38 o 
   1  13   0       19.63       26.06     11.55 o 
   1   0   1     7755.23     7497.81    199.55 o 
   2   0   1      566.84      499.46     17.83 o 
   3   0   1       65.07       75.51     11.01 o 
   4   0   1       13.44       27.56      8.10 o 
   5   0   1      596.04      524.98     82.75 o 
   6   0   1       19.31       26.61     11.32 o 
   7   0   1        0.01        7.48      7.48 o 
  -7   1   1        2.12        1.00      1.37 o 
  -6   1   1       51.65       40.86      8.80 o 
  -5   1   1       65.90       24.58     18.46 o 
  -4   1   1      209.98      236.21     24.30 o 
  -3   1   1      108.99      116.06     15.54 o 
  -2   1   1      156.59      135.98     12.27 o 
  -1   1   1     1668.24     1546.70     23.49 o 
   0   1   1     2460.05     2856.21     17.15 o 
   1   1   1     1666.97     1553.29     26.06 o 
   2   1   1      156.74      177.30     15.43 o 
   3   1   1      108.88      108.68     20.99 o 
   4   1   1      209.71      199.00     28.45 o 
   5   1   1       65.95       53.53     27.54 o 
   6   1   1       51.64       71.91     23.65 o 
   7   1   1        2.12       11.57     17.61 o 
  -7   2   1       18.86        4.51     14.22 o 
  -6   2   1       22.46       21.25     21.57 o 
  -5   2   1      275.78      311.08     30.81 o 
  -4   2   1      450.60      560.49     32.12 o 
  -3   2   1     2089.07     2007.16     49.47 o 
  -2   2   1      490.05      446.19     20.10 o 
  -1   2   1     1579.93     1549.39     26.44 o 
   0   2   1     4659.40     4735.90     51.42 o 
   1   2   1     1577.63     1580.55     28.50 o 
   2   2   1      490.24      396.50     21.45 o 
   3   2   1     2090.13     2374.51     57.16 o 
   4   2   1      450.57      551.12     37.65 o 
   5   2   1      275.68      257.32     30.27 o 
   6   2   1       22.41       23.00     20.52 o 
   7   2   1       18.86       54.74     14.37 o 
  -7   3   1        1.89        6.50     11.61 o 
  -6   3   1        8.67       11.66     19.23 o 
  -5   3   1       75.99       72.16     20.56 o 
  -4   3   1        1.87        4.43     14.22 o 
  -3   3   1       14.09       21.17     11.15 o 
  -2   3   1      271.40      292.14     18.54 o 
  -1   3   1      432.80      393.10     18.21 o 
   0   3   1      536.25      497.63     17.16 o 
   1   3   1      432.94      443.97     18.66 o 
   2   3   1      271.47      293.94     21.32 o 
   3   3   1       14.17        3.56     14.17 o 
   4   3   1        1.85       16.76     16.80 o 
   5   3   1       76.12       92.83     22.29 o 
   6   3   1        8.69       23.43     23.43 o 
   7   3   1        1.89        6.29     12.66 o 
  -7   4   1       31.86       54.39     12.10 o 
  -6   4   1       23.68       33.08     14.29 o 
  -5   4   1       29.61       49.99     19.61 o 
  -4   4   1       21.91       42.16     16.54 o 
  -3   4   1      225.49      204.52     21.81 o 
  -2   4   1      380.92      384.13     22.32 o 
  -1   4   1      283.96      328.57     18.12 o 
   0   4   1       45.93       48.37      6.74 o 
   1   4   1      283.33      302.17     18.65 o 
   2   4   1      381.19      299.87     23.42 o 
   3   4   1      225.89      194.06     24.42 o 
   4   4   1       21.89        9.98     17.18 o 
   5   4   1       29.66        5.74     25.60 o 
   6   4   1       23.68        0.00     18.67 o 
   7   4   1       31.85        8.92     13.48 o 
  -6   5   1        8.84       12.82     17.52 o 
  -5   5   1      177.43      163.70     30.20 o 
  -4   5   1       71.61      121.45     21.28 o 
  -3   5   1      173.95      173.73     22.15 o 
  -2   5   1      113.50      133.20     14.69 o 
  -1   5   1      184.12      207.55     18.53 o 
   0   5   1      467.93      422.71     15.58 o 
   1   5   1      184.07      176.33     18.62 o 
   2   5   1      113.52      129.58     18.26 o 
   3   5   1      174.07      158.14     22.37 o 
   4   5   1       71.50       74.33     19.23 o 
   5   5   1      177.56      205.92     29.44 o 
   6   5   1        8.85       31.06     16.03 o 
  -6   6   1       12.65        6.92     14.61 o 
  -5   6   1       11.29       27.31     21.18 o 
  -4   6   1       46.74       80.66     18.51 o 
  -3   6   1       42.71       24.68     17.51 o 
  -2   6   1       25.22       54.33     12.07 o 
  -1   6   1       77.27       82.12     16.26 o 
   0   6   1      138.28      151.31     11.66 o 
   1   6   1       77.02       80.03     16.58 o 
   2   6   1       25.25       45.38     14.39 o 
   3   6   1       42.82       32.07     17.55 o 
   4   6   1       46.72       48.13     23.46 o 
   5   6   1       11.26       17.47     18.90 o 
   6   6   1       12.67       14.28     14.74 o 
  -6   7   1        3.87        3.91     11.71 o 
  -5   7   1        9.31       18.24     18.30 o 
  -4   7   1       19.45        0.00     18.93 o 
  -3   7   1       21.97       14.69     15.18 o 
  -2   7   1       26.19       18.10     18.10 o 
  -1   7   1       31.19       49.85     14.73 o 
   0   7   1       20.88       20.34      9.68 o 
   1   7   1       31.23       22.93     16.26 o 
   2   7   1       26.16        9.58     19.15 o 
   3   7   1       22.02        2.71     19.96 o 
   4   7   1       19.46        5.93     19.89 o 
   5   7   1        9.31        8.50     16.22 o 
   6   7   1        3.89       14.80     14.80 o 
  -5   8   1        7.30        2.38     14.57 o 
  -4   8   1        4.92       31.99     15.67 o 
  -3   8   1       13.70        7.81     14.87 o 
  -2   8   1       26.71        4.82     19.59 o 
  -1   8   1      112.97       90.81     19.34 o 
   0   8   1      495.94      528.93     39.67 o 
   1   8   1      113.01      133.36     19.71 o 
   2   8   1       26.69       45.91     20.40 o 
   3   8   1       13.71        0.00     18.30 o 
   4   8   1        4.93       27.12     19.13 o 
   5   8   1        7.31       15.79     15.47 o 
  -5   9   1        2.52        0.00     14.03 o 
  -4   9   1       15.01        2.52     17.88 o 
  -3   9   1      108.18       95.27     25.41 o 
  -2   9   1      145.62      190.38     26.82 o 
  -1   9   1       51.33       61.42     19.37 o 
   0   9   1      256.36      230.51     47.00 o 
   1   9   1       51.35       32.48     23.70 o 
   2   9   1      145.59       87.77     29.81 o 
   3   9   1      108.13      109.58     29.22 o 
   4   9   1       15.01       14.44     18.61 o 
   5   9   1        2.52       17.95     13.44 o 
  -4  10   1        5.20       10.91     12.73 o 
  -3  10   1       72.89       47.95     21.66 o 
  -2  10   1       32.85       26.03     16.67 o 
  -1  10   1       49.60       12.88     21.94 o 
   0  10   1       28.51       29.28     14.31 o 
   1  10   1       49.59       39.98     24.60 o 
   2  10   1       32.79       41.83     19.70 o 
   3  10   1       72.81      102.68     22.87 o 
   4  10   1        5.21       18.80     18.80 o 
  -4  11   1        1.41       14.92      9.47 o 
  -3  11   1       16.08        2.18     14.30 o 
  -2  11   1       15.27        4.86     18.62 o 
  -1  11   1        2.36        0.00     14.73 o 
   0  11   1       24.22        8.65     13.59 o 
   1  11   1        2.36        0.00     16.38 o 
   2  11   1       15.29       28.00     17.94 o 
   3  11   1       16.07        0.00     17.34 o 
   4  11   1        1.40       13.27     13.27 o 
  -3  12   1        1.14       12.92     10.17 o 
  -2  12   1        3.82       15.99     11.96 o 
  -1  12   1        4.03       15.23     11.43 o 
   0  12   1        3.22        3.31      9.91 o 
   1  12   1        4.04        4.84     11.97 o 
   2  12   1        3.82        6.93     13.96 o 
   3  12   1        1.14       16.99     10.78 o 
  -1  13   1        4.29        9.49     10.27 o 
   0  13   1        0.41       17.43      9.16 o 
   1  13   1        4.29        3.53      9.34 o 
   0   0   2      237.61      169.45      8.26 o 
   1   0   2     1438.31     1398.89     15.91 o 
   2   0   2      489.99      494.95     34.31 o 
   3   0   2       74.91       80.26      9.27 o 
   4   0   2       42.25       20.76     20.82 o 
   5   0   2        0.82       19.09     20.13 o 
   6   0   2       22.57       33.00      8.42 o 
   7   0   2        2.49       12.10      7.36 o 
  -7   1   2       21.23       16.49     16.49 o 
  -6   1   2        1.47       21.24     21.24 o 
  -5   1   2       96.70      119.94     16.24 o 
  -4   1   2        2.74        9.87     11.16 o 
  -3   1   2      825.92      810.05     28.54 o 
  -2   1   2     1402.30     1199.23     29.98 o 
  -1   1   2    12730.01    13274.11     70.33 o 
   0   1   2     2600.50     2707.70     29.27 o 
   1   1   2    12730.49    12376.75     68.80 o 
   2   1   2     1401.08     1409.17     39.70 o 
   3   1   2      826.36      815.94     46.00 o 
   4   1   2        2.75        5.62     15.81 o 
   5   1   2       96.73       65.75     28.14 o 
   6   1   2        1.48       25.10     21.27 o 
   7   1   2       21.26       21.52     16.10 o 
  -7   2   2       10.58        4.30     12.15 o 
  -6   2   2       67.52       47.49     17.92 o 
  -5   2   2       24.76       26.07     17.87 o 
  -4   2   2      133.95      125.20     17.43 o 
  -3   2   2      401.97      351.90     21.23 o 
  -2   2   2      351.89      323.50     17.59 o 
  -1   2   2      459.18      423.94     16.47 o 
   0   2   2     3378.96     3111.39     83.79 o 
   1   2   2      460.25      469.12     18.87 o 
   2   2   2      352.33      334.69     20.49 o 
   3   2   2      401.56      447.54     30.60 o 
   4   2   2      134.10      189.90     26.96 o 
   5   2   2       24.79       10.19     24.44 o 
   6   2   2       67.56       35.46     24.71 o 
   7   2   2       10.59        7.93     16.78 o 
  -7   3   2        1.31        7.85     12.36 o 
  -6   3   2       61.07       47.24     19.92 o 
  -5   3   2      168.36      125.24     25.21 o 
  -4   3   2       83.35       89.35     17.49 o 
  -3   3   2      553.31      570.89     27.55 o 
  -2   3   2      463.40      479.58     22.61 o 
  -1   3   2      164.38      146.92     12.46 o 
   0   3   2     7353.59     7019.43     71.02 o 
   1   3   2      164.29      139.81     12.89 o 
   2   3   2      463.42      481.51     25.08 o 
   3   3   2      553.58      575.82     32.50 o 
   4   3   2       83.42       89.73     18.69 o 
   5   3   2      168.45      260.81     32.19 o 
   6   3   2       61.27       53.35     19.28 o 
   7   3   2        1.31        6.66     13.43 o 
  -7   4   2       13.98       17.42     11.15 o 
  -6   4   2       44.40       35.92     20.35 o 
  -5   4   2      156.72      158.75     25.10 o 
  -4   4   2      194.59      152.80     20.60 o 
  -3   4   2      508.52      564.27     29.26 o 
  -2   4   2      325.04      336.55     19.96 o 
  -1   4   2      430.45      422.43     20.93 o 
   0   4   2      195.74      182.47     10.04 o 
   1   4   2      430.31      473.27     23.12 o 
   2   4   2      324.40      300.10     22.18 o 
   3   4   2      508.74      572.93     31.60 o 
   4   4   2      194.48      230.49     25.31 o 
   5   4   2      156.78      203.41     29.49 o 
   6   4   2       44.37       88.69     22.55 o 
   7   4   2       13.97       18.52     11.28 o 
  -6   5   2       14.87       18.15     18.15 o 
  -5   5   2       60.08       87.93     20.55 o 
  -4   5   2      151.32      172.48     22.03 o 
  -3   5   2      234.43      192.72     22.26 o 
  -2   5   2      150.64      148.02     16.81 o 
  -1   5   2      336.71      302.12     19.58 o 
   0   5   2       48.14       24.44     10.89 o 
   1   5   2      337.02      333.87     20.27 o 
   2   5   2      150.63      153.12     20.42 o 
   3   5   2      234.32      255.24     25.94 o 
   4   5   2      151.33      181.60     22.62 o 
   5   5   2       60.07       77.05     24.18 o 
   6   5   2       14.91       50.22     16.51 o 
  -6   6   2        3.14        0.00     14.56 o 
  -5   6   2       31.00        8.01     20.58 o 
  -4   6   2       85.92       56.24     21.06 o 
  -3   6   2      116.46      123.88     18.03 o 
  -2   6   2       31.12       46.44     12.69 o 
  -1   6   2       22.84       21.58      5.73 o 
   0   6   2       88.99       96.51     10.26 o 
   1   6   2       22.90       45.58     13.88 o 
   2   6   2       31.19       39.54     14.21 o 
   3   6   2      116.57      100.34     21.67 o 
   4   6   2       85.89       91.57     21.95 o 
   5   6   2       30.99       32.31     19.80 o 
   6   6   2        3.11       11.98     12.58 o 
  -6   7   2       18.23        1.93     12.46 o 
  -5   7   2        7.27       43.94     15.87 o 
  -4   7   2        1.17       15.69     15.69 o 
  -3   7   2       84.45      109.89     16.92 o 
  -2   7   2      103.40      120.35     21.20 o 
  -1   7   2       94.15      109.50     19.75 o 
   0   7   2        0.89        5.42      6.94 o 
   1   7   2       94.33      106.89     18.11 o 
   2   7   2      103.27       76.96     21.78 o 
   3   7   2       84.45       77.04     22.00 o 
   4   7   2        1.17        5.95     15.85 o 
   5   7   2        7.24       11.38     15.45 o 
   6   7   2       18.22       20.68     13.84 o 
  -5   8   2       13.49       26.10     15.99 o 
  -4   8   2       36.20        5.35     21.20 o 
  -3   8   2       40.37       57.56     15.94 o 
  -2   8   2       81.32       70.07     21.09 o 
  -1   8   2      102.73       80.32     21.45 o 
   0   8   2       97.59      114.43     16.18 o 
   1   8   2      102.75      136.46     24.94 o 
   2   8   2       81.26       81.33     21.29 o 
   3   8   2       40.41       32.58     22.35 o 
   4   8   2       36.23       27.14     20.02 o 
   5   8   2       13.52       13.15     17.73 o 
  -5   9   2        7.09       10.04     11.92 o 
  -4   9   2       23.32       17.81     16.66 o 
  -3   9   2       98.18       96.46     21.64 o 
  -2   9   2       38.39       41.68     21.47 o 
  -1   9   2       42.39       22.39     17.24 o 
   0   9   2       80.97       54.40     13.63 o 
   1   9   2       42.47       59.88     22.41 o 
   2   9   2       38.41        2.92     22.41 o 
   3   9   2       98.19      128.01     23.91 o 
   4   9   2       23.33       14.42     21.03 o 
   5   9   2        7.10       13.14     13.14 o 
  -4  10   2       12.15       11.12     15.81 o 
  -3  10   2       36.78        7.70     20.43 o 
  -2  10   2       19.35       18.55     19.98 o 
  -1  10   2        3.56       10.47     19.43 o 
   0  10   2       26.01       39.02     25.95 o 
   1  10   2        3.55        2.88     19.37 o 
   2  10   2       19.38       21.47      6.28 o 
   3  10   2       36.78       38.16     19.24 o 
   4  10   2       12.14       12.64     19.07 o 
  -4  11   2        1.43       13.00     13.00 o 
  -3  11   2        8.31        0.00     14.50 o 
  -2  11   2       21.66       17.36     16.22 o 
  -1  11   2       40.73       43.37     13.08 o 
   0  11   2        6.48        2.56     10.92 o 
   1  11   2       40.73       56.12     20.07 o 
   2  11   2       21.67        8.44     17.85 o 
   3  11   2        8.29       20.43     15.29 o 
   4  11   2        1.44        7.69     12.68 o 
  -3  12   2        7.54        3.32     10.08 o 
  -2  12   2        1.99       14.07     14.07 o 
  -1  12   2        1.22       31.10     12.58 o 
   0  12   2       11.15       15.92     10.75 o 
   1  12   2        1.22        2.45     16.47 o 
   2  12   2        1.99        4.64     14.12 o 
   3  12   2        7.55        7.68      2.10 o 
  -1  13   2        8.79        8.08     12.33 o 
   0  13   2        0.26        1.72      6.91 o 
   1  13   2        8.78       10.64     12.02 o 
   1   0   3     3772.45     3601.29    185.95 o 
   2   0   3     1179.44     1094.51     80.63 o 
   3   0   3      435.72      394.79     33.31 o 
   4   0   3        0.40        0.00     15.38 o 
   5   0   3       75.14       56.41     12.04 o 
   6   0   3        4.55       12.04      9.46 o 
   7   0   3       12.59        5.50      6.59 o 
  -7   1   3        0.38        4.85      8.09 o 
  -6   1   3       65.46       37.93     17.39 o 
  -5   1   3       19.07       17.72     17.72 o 
  -4   1   3      158.43      145.63     17.00 o 
  -3   1   3       93.49       82.81     14.82 o 
  -2   1   3     3087.59     3094.15     44.62 o 
  -1   1   3    27599.55    23849.96    419.89 o 
   0   1   3     7439.32     7296.53     35.70 o 
   1   1   3    27599.47    23156.05    447.46 o 
   2   1   3     3088.35     2797.60     52.78 o 
   3   1   3       92.93      131.08     16.91 o 
   4   1   3      158.67      229.39     25.23 o 
   5   1   3       19.05       52.56     20.85 o 
   6   1   3       65.46       26.45     26.45 o 
   7   1   3        0.38        0.65     12.59 o 
  -7   2   3        6.11        0.00      9.48 o 
  -6   2   3       47.40       46.58     13.41 o 
  -5   2   3        9.39       12.76     14.45 o 
  -4   2   3        3.14       17.58     10.12 o 
  -3   2   3      203.87      179.03     14.67 o 
  -2   2   3      162.46      163.17     13.06 o 
  -1   2   3      720.08      697.73     21.96 o 
   0   2   3     7858.44     8635.92     41.09 o 
   1   2   3      720.59      766.78     24.85 o 
   2   2   3      162.40      114.84     16.31 o 
   3   2   3      204.08      232.24     23.38 o 
   4   2   3        3.10       22.15     22.15 o 
   5   2   3        9.36       17.66     25.75 o 
   6   2   3       47.49       40.00     24.52 o 
   7   2   3        6.12       13.34      8.80 o 
  -7   3   3       13.70       10.30      9.53 o 
  -6   3   3       53.19       50.05     13.70 o 
  -5   3   3       37.04       23.06     16.70 o 
  -4   3   3       41.92       48.02     14.18 o 
  -3   3   3      181.70      190.20     16.74 o 
  -2   3   3      238.39      231.70     16.54 o 
  -1   3   3      988.47      911.87     23.40 o 
   0   3   3      642.90      607.21     19.36 o 
   1   3   3      987.80      885.31     25.27 o 
   2   3   3      238.63      223.94     18.38 o 
   3   3   3      181.86      239.53     22.90 o 
   4   3   3       42.10       30.08     18.41 o 
   5   3   3       37.07       62.54     24.28 o 
   6   3   3       53.23       19.82     27.45 o 
   7   3   3       13.70       30.04     14.43 o 
  -7   4   3        7.97        7.99     11.35 o 
  -6   4   3       66.21       64.56     19.58 o 
  -5   4   3       25.20       24.61     18.45 o 
  -4   4   3        5.32       12.76     15.56 o 
  -3   4   3       92.93      106.18     16.33 o 
  -2   4   3      431.84      482.60     23.51 o 
  -1   4   3      407.85      364.98     19.38 o 
   0   4   3      172.65      161.82      9.03 o 
   1   4   3      408.01      377.84     21.13 o 
   2   4   3      431.89      387.44     26.25 o 
   3   4   3       92.89       80.50     20.48 o 
   4   4   3        5.35       16.22     12.98 o 
   5   4   3       25.17       24.91     20.53 o 
   6   4   3       66.29       50.44     19.99 o 
   7   4   3        7.99        0.00     11.81 o 
  -6   5   3       36.92       11.67     20.89 o 
  -5   5   3       59.32       95.07     18.97 o 
  -4   5   3       37.43       53.62     17.58 o 
  -3   5   3       20.73       19.30     14.00 o 
  -2   5   3      610.98      677.06     30.76 o 
  -1   5   3      884.75      823.37     29.55 o 
   0   5   3      530.73      507.78     17.26 o 
   1   5   3      884.67      809.54     34.72 o 
   2   5   3      611.16      657.06     30.69 o 
   3   5   3       20.76       38.93     13.35 o 
   4   5   3       37.34       11.10     23.29 o 
   5   5   3       59.32       90.84     22.99 o 
   6   5   3       36.91       21.54     19.25 o 
  -6   6   3        1.12       13.96     13.96 o 
  -5   6   3       13.31       41.80     15.08 o 
  -4   6   3      165.51      183.79     24.73 o 
  -3   6   3       25.14       54.79     16.71 o 
  -2   6   3      107.53      103.58     19.27 o 
  -1   6   3       85.79      125.18     14.75 o 
   0   6   3       51.96       37.76      8.50 o 
   1   6   3       85.77       81.43     16.54 o 
   2   6   3      107.67       67.36     21.15 o 
   3   6   3       25.25       20.18     19.35 o 
   4   6   3      165.46      167.76     25.75 o 
   5   6   3       13.25       14.82     20.81 o 
   6   6   3        1.12       18.09     18.09 o 
  -6   7   3        2.27        7.62     11.62 o 
  -5   7   3        0.21        0.86     15.21 o 
  -4   7   3       18.43       34.45     16.54 o 
  -3   7   3       49.81       45.33     12.40 o 
  -2   7   3      147.29      111.91     20.94 o 
  -1   7   3       42.89       75.19     13.38 o 
   0   7   3       79.15       80.11     10.84 o 
   1   7   3       42.80       73.75     13.59 o 
   2   7   3      147.46      144.70     21.38 o 
   3   7   3       49.76       55.27     17.41 o 
   4   7   3       18.39       14.97     16.43 o 
   5   7   3        0.21        2.86     17.51 o 
   6   7   3        2.25        4.13     11.89 o 
  -5   8   3        2.94        4.75     12.88 o 
  -4   8   3       11.98        5.35     19.20 o 
  -3   8   3      149.49      173.50     21.25 o 
  -2   8   3       28.17       19.45     21.14 o 
  -1   8   3      281.97      222.41     28.05 o 
   0   8   3       72.59       61.70     12.43 o 
   1   8   3      281.97      298.34     28.07 o 
   2   8   3       28.20        2.71     23.29 o 
   3   8   3      149.54      130.28     23.48 o 
   4   8   3       11.99       20.73     20.73 o 
   5   8   3        2.93       13.06     14.62 o 
  -5   9   3        2.25        8.08     11.66 o 
  -4   9   3       16.12        2.57     18.72 o 
  -3   9   3       35.19       21.64     18.62 o 
  -2   9   3      114.44      131.57     27.47 o 
  -1   9   3      229.85      266.14     28.14 o 
   0   9   3       69.57       50.60     18.39 o 
   1   9   3      229.70      308.39     31.57 o 
   2   9   3      114.51      164.48     28.36 o 
   3   9   3       35.22        6.08     22.58 o 
   4   9   3       16.11       19.90     19.90 o 
   5   9   3        2.24        4.43     13.23 o 
  -4  10   3       32.39       29.28     14.76 o 
  -3  10   3       92.54       87.50     22.04 o 
  -2  10   3       12.11       10.73     17.98 o 
  -1  10   3       50.18       45.08     17.11 o 
   0  10   3       14.56        5.24     13.01 o 
   1  10   3       50.24       20.15     22.01 o 
   2  10   3       12.12       20.97     22.87 o 
   3  10   3       92.57       87.72     20.66 o 
   4  10   3       32.36       30.10     17.03 o 
  -4  11   3       10.36        6.89     10.49 o 
  -3  11   3        1.74        4.54     14.28 o 
  -2  11   3        9.13       25.17     15.35 o 
  -1  11   3       10.85        7.77     17.21 o 
   0  11   3        2.50       25.94     25.94 o 
   1  11   3       10.85       22.49     19.36 o 
   2  11   3        9.14        2.81     16.66 o 
   3  11   3        1.74        5.09     15.49 o 
   4  11   3       10.35       17.12     10.20 o 
  -3  12   3        7.18        0.00      9.32 o 
  -2  12   3        2.13        2.09     15.34 o 
  -1  12   3        6.26        9.02     14.42 o 
   0  12   3       14.82        0.92     11.33 o 
   1  12   3        6.26       17.71     17.71 o 
   2  12   3        2.13        9.24     13.09 o 
   3  12   3        7.18        9.36      9.59 o 
  -1  13   3       15.99       26.21      9.99 o 
   0  13   3       16.68       20.53      7.34 o 
   1  13   3       15.99       24.80     10.02 o 
   0   0   4     1740.08     1826.82     65.74 o 
   1   0   4      476.80      429.64     16.64 o 
   2   0   4     4200.54     4184.80     60.92 o 
   3   0   4     1302.85     1303.34     66.89 o 
   4   0   4       62.05       85.13     22.73 o 
   5   0   4      112.86      102.20     14.65 o 
   6   0   4       56.63       30.58     10.90 o 
   7   0   4        5.80        5.40      6.48 o 
  -7   1   4       10.89        1.82     12.84 o 
  -6   1   4       36.82       58.08     15.73 o 
  -5   1   4       40.38       34.88     17.95 o 
  -4   1   4       69.43       54.74     14.25 o 
  -3   1   4      466.76      426.62     23.46 o 
  -2   1   4      278.24      237.02     16.15 o 
  -1   1   4    17993.15    17734.94     84.20 o 
   0   1   4     1483.83     1783.12     34.84 o 
   1   1   4    17983.32    19271.77     93.84 o 
   2   1   4      278.80      321.56     18.91 o 
   3   1   4      466.81      532.84     28.42 o 
   4   1   4       69.47       71.99     18.35 o 
   5   1   4       40.29       44.02     20.67 o 
   6   1   4       36.74       53.76     18.53 o 
   7   1   4       10.91       10.50     11.76 o 
  -7   2   4        7.22       14.20      8.46 o 
  -6   2   4        1.28        4.37     14.36 o 
  -5   2   4      247.00      239.78     24.29 o 
  -4   2   4      221.02      151.35     20.96 o 
  -3   2   4      405.09      377.51     22.52 o 
  -2   2   4      265.70      245.46     16.41 o 
  -1   2   4      368.06      367.79     17.39 o 
   0   2   4     1493.10     1753.25     20.47 o 
   1   2   4      368.38      462.58     20.57 o 
   2   2   4      265.64      250.63     20.50 o 
   3   2   4      405.23      382.58     33.33 o 
   4   2   4      221.27      253.96     28.11 o 
   5   2   4      247.18      224.42     33.44 o 
   6   2   4        1.29       24.92     19.96 o 
   7   2   4        7.23       12.86     15.27 o 
  -7   3   4       22.30       17.20      9.60 o 
  -6   3   4      109.65      110.86     16.45 o 
  -5   3   4      109.76       73.78     20.31 o 
  -4   3   4       19.43       11.45     14.02 o 
  -3   3   4      145.34      167.54     14.25 o 
  -2   3   4       63.27       44.21     10.31 o 
  -1   3   4      528.65      467.56     18.85 o 
   0   3   4      209.00      217.44     12.72 o 
   1   3   4      528.30      567.20     23.51 o 
   2   3   4       62.96       79.06     14.07 o 
   3   3   4      145.34      127.71     21.58 o 
   4   3   4       19.49       60.22     20.64 o 
   5   3   4      109.80      177.90     29.73 o 
   6   3   4      109.82      122.23     27.45 o 
   7   3   4       22.31       11.72     17.28 o 
  -7   4   4       17.37       25.26     10.83 o 
  -6   4   4        3.99       14.54     14.54 o 
  -5   4   4        5.47       11.90     18.15 o 
  -4   4   4       99.70       64.67     15.37 o 
  -3   4   4      133.08      112.47     15.86 o 
  -2   4   4      716.70      698.90     28.21 o 
  -1   4   4       19.41       13.93     10.32 o 
   0   4   4       38.65       30.41      8.50 o 
   1   4   4       19.48       26.70     11.29 o 
   2   4   4      715.65      703.64     32.70 o 
   3   4   4      132.83      152.59     23.13 o 
   4   4   4       99.72      132.07     25.13 o 
   5   4   4        5.47       22.65     22.65 o 
   6   4   4        4.00       18.33     20.71 o 
   7   4   4       17.38        9.68     14.28 o 
  -6   5   4       16.71        2.24     13.83 o 
  -5   5   4       10.26       32.54     14.85 o 
  -4   5   4       47.91       59.67     17.03 o 
  -3   5   4      178.67      189.89     18.62 o 
  -2   5   4      371.14      446.94     25.92 o 
  -1   5   4       58.95       36.94     12.03 o 
   0   5   4      226.37      216.14     12.86 o 
   1   5   4       58.97       57.12     13.28 o 
   2   5   4      371.42      399.75     27.06 o 
   3   5   4      178.81      143.38     23.57 o 
   4   5   4       47.87       19.89     19.40 o 
   5   5   4       10.27       10.75      2.48 o 
   6   5   4       16.68       21.86     17.21 o 
  -6   6   4       13.71       27.64     10.34 o 
  -5   6   4       90.64       69.39     21.66 o 
  -4   6   4       14.14       17.93     17.93 o 
  -3   6   4       99.17      120.04     18.72 o 
  -2   6   4      152.16      135.18     21.19 o 
  -1   6   4       65.69       69.73     14.04 o 
   0   6   4      963.87     1035.33     63.64 o 
   1   6   4       65.68       71.71     13.91 o 
   2   6   4      152.04      108.78     21.93 o 
   3   6   4       99.07      122.56     23.98 o 
   4   6   4       14.16       17.53     19.84 o 
   5   6   4       90.60       89.56     24.84 o 
   6   6   4       13.67        7.25     13.78 o 
  -6   7   4        0.38        0.90      8.49 o 
  -5   7   4       15.64       40.60     14.65 o 
  -4   7   4       18.01       10.56     19.81 o 
  -3   7   4       42.61       31.71     15.22 o 
  -2   7   4        5.00        6.49     15.55 o 
  -1   7   4      519.12      496.06     30.27 o 
   0   7   4       23.97       38.08     10.53 o 
   1   7   4      519.32      538.41     35.07 o 
   2   7   4        5.02       14.92     14.92 o 
   3   7   4       42.65       52.69     19.70 o 
   4   7   4       18.00        5.97     21.46 o 
   5   7   4       15.66       14.18     19.14 o 
   6   7   4        0.38        8.14     12.19 o 
  -5   8   4        7.80        9.45      2.34 o 
  -4   8   4       15.84        5.37     17.20 o 
  -3   8   4       46.26       44.86     18.55 o 
  -2   8   4      135.35      163.77     24.05 o 
  -1   8   4      301.05      298.40     30.70 o 
   0   8   4        3.34       16.34     10.08 o 
   1   8   4      301.06      284.23     33.38 o 
   2   8   4      135.31      176.70     26.56 o 
   3   8   4       46.13       85.71     22.32 o 
   4   8   4       15.82       17.96     19.43 o 
   5   8   4        7.82       10.36     15.77 o 
  -5   9   4       10.41       12.14     12.55 o 
  -4   9   4        6.51       20.66     13.72 o 
  -3   9   4       18.59       21.93     21.93 o 
  -2   9   4       59.00       42.46     17.75 o 
  -1   9   4      103.95       65.80     24.44 o 
   0   9   4        8.87        5.43     14.47 o 
   1   9   4      103.88      103.67     25.26 o 
   2   9   4       59.06       41.02     21.75 o 
   3   9   4       18.55       18.14     18.74 o 
   4   9   4        6.53        2.86     17.44 o 
   5   9   4       10.41       13.81     13.81 o 
  -4  10   4       10.38       15.75     15.75 o 
  -3  10   4        3.81       10.51     16.02 o 
  -2  10   4      153.41      127.52     26.49 o 
  -1  10   4       37.94       53.53     19.84 o 
   0  10   4       99.44       60.70     17.44 o 
   1  10   4       37.98       20.16     21.93 o 
   2  10   4      153.34      143.17     29.24 o 
   3  10   4        3.80        2.91     14.13 o 
   4  10   4       10.39       12.37     14.43 o 
  -4  11   4        5.87       29.55      9.53 o 
  -3  11   4       37.14       20.65     16.53 o 
  -2  11   4       14.64       12.75     18.12 o 
  -1  11   4        3.05       14.49     14.49 o 
   0  11   4      105.35      113.69     15.96 o 
   1  11   4        3.05       16.82     19.80 o 
   2  11   4       14.61       30.69     16.26 o 
   3  11   4       37.11       47.75     17.89 o 
   4  11   4        5.87        0.00     11.58 o 
  -3  12   4        3.61        3.41      9.82 o 
  -2  12   4        4.41       14.73     11.78 o 
  -1  12   4        0.86       18.12     18.12 o 
   0  12   4        4.11        6.87     11.56 o 
   1  12   4        0.86        0.00     17.22 o 
   2  12   4        4.42       16.03     14.32 o 
   3  12   4        3.61       11.90     11.90 o 
  -1  13   4        5.94       10.14     10.14 o 
   0  13   4        0.21        7.61      6.94 o 
   1  13   4        5.94        5.29      8.79 o 
   1   0   5     3958.98     3905.77     27.67 o 
   2   0   5     6984.16     6867.89    282.74 o 
   3   0   5       18.85       39.20     10.08 o 
   4   0   5      374.28      352.86     19.58 o 
   5   0   5        3.84       10.68     19.23 o 
   6   0   5        3.27        2.06      8.83 o 
   7   0   5        9.16       21.72     12.52 o 
  -7   1   5       10.75        3.85     11.77 o 
  -6   1   5       10.07        2.52     19.07 o 
  -5   1   5        4.99       16.17     16.17 o 
  -4   1   5       75.60       67.67     14.59 o 
  -3   1   5      331.28      318.26     21.90 o 
  -2   1   5      800.91      775.16     25.11 o 
  -1   1   5     1495.72     1564.72     26.55 o 
   0   1   5      933.30     1054.36     24.46 o 
   1   1   5     1493.88     1539.33     29.26 o 
   2   1   5      800.93      821.19     27.09 o 
   3   1   5      331.15      381.58     22.23 o 
   4   1   5       75.46       72.71     16.72 o 
   5   1   5        4.97       12.65     13.86 o 
   6   1   5       10.14       20.69     15.50 o 
   7   1   5       10.76        3.81     12.22 o 
  -7   2   5        8.99       21.39      9.22 o 
  -6   2   5       58.20       32.28     18.26 o 
  -5   2   5      149.93      157.47     20.94 o 
  -4   2   5       44.57       15.65     14.02 o 
  -3   2   5      358.83      304.08     21.42 o 
  -2   2   5      169.50      191.60     14.30 o 
  -1   2   5     2290.35     2373.23     36.35 o 
   0   2   5     8144.93     8928.54     45.30 o 
   1   2   5     2290.19     2208.02     44.67 o 
   2   2   5      169.78      155.64     15.91 o 
   3   2   5      359.59      345.23     28.26 o 
   4   2   5       44.39       47.54     20.36 o 
   5   2   5      149.75      146.78     32.38 o 
   6   2   5       58.15       27.05     25.97 o 
   7   2   5        8.99       14.83     14.83 o 
  -7   3   5       33.47       21.22     10.01 o 
  -6   3   5       18.16       13.26     12.99 o 
  -5   3   5      251.51      245.22     24.76 o 
  -4   3   5       40.71       49.13     14.50 o 
  -3   3   5      439.12      487.18     26.63 o 
  -2   3   5       97.40       85.70     12.34 o 
  -1   3   5     2654.62     2708.56     41.74 o 
   0   3   5     8772.77     8822.23     49.92 o 
   1   3   5     2655.03     2675.73     50.70 o 
   2   3   5       97.19       81.21     15.04 o 
   3   3   5      439.20      464.54     31.88 o 
   4   3   5       40.77       94.11     23.99 o 
   5   3   5      251.51      312.71     33.35 o 
   6   3   5       18.18       17.03     26.02 o 
   7   3   5       33.48       32.52     10.49 o 
  -7   4   5       14.54       21.27      9.43 o 
  -6   4   5       74.47       68.71     17.64 o 
  -5   4   5      166.03      188.63     24.17 o 
  -4   4   5      142.06      119.44     19.91 o 
  -3   4   5       15.97       15.34     12.73 o 
  -2   4   5      559.42      664.14     27.24 o 
  -1   4   5      170.30      197.35     16.18 o 
   0   4   5     2489.27     2466.45     48.88 o 
   1   4   5      170.14      173.00     17.94 o 
   2   4   5      559.58      645.94     33.07 o 
   3   4   5       15.84       18.37     15.80 o 
   4   4   5      142.14      203.14     24.58 o 
   5   4   5      165.98      257.98     34.30 o 
   6   4   5       74.35       40.34     22.87 o 
   7   4   5       14.56        9.72     12.52 o 
  -6   5   5       22.72       24.14     11.23 o 
  -5   5   5       33.02       46.93     14.64 o 
  -4   5   5        3.17       13.71     15.52 o 
  -3   5   5       69.72      100.20     15.85 o 
  -2   5   5      318.39      365.33     23.30 o 
  -1   5   5      104.68       88.67     14.92 o 
   0   5   5      119.36      101.94      9.83 o 
   1   5   5      104.81       97.43     15.62 o 
   2   5   5      318.31      297.77     26.06 o 
   3   5   5       69.77       72.34     20.04 o 
   4   5   5        3.17        0.00     18.85 o 
   5   5   5       33.05       69.15     18.11 o 
   6   5   5       22.70       20.11     20.11 o 
  -6   6   5       24.64       16.65     15.97 o 
  -5   6   5       29.23       10.16     14.66 o 
  -4   6   5        7.34       22.33     17.19 o 
  -3   6   5       55.69       63.41     16.49 o 
  -2   6   5      104.59      100.62     16.36 o 
  -1   6   5      207.44      229.84     18.49 o 
   0   6   5      357.32      379.30     16.71 o 
   1   6   5      207.22      212.83     20.94 o 
   2   6   5      104.56      127.70     18.41 o 
   3   6   5       55.67       77.55     20.29 o 
   4   6   5        7.38       26.55     17.82 o 
   5   6   5       29.16       36.00     24.25 o 
   6   6   5       24.62       40.90     16.88 o 
  -6   7   5        6.84        9.24      9.46 o 
  -5   7   5        4.23       15.13     15.62 o 
  -4   7   5       20.64       36.88     15.75 o 
  -3   7   5       12.98       31.78     13.66 o 
  -2   7   5      118.53      119.32     22.13 o 
  -1   7   5       94.61       87.78     16.43 o 
   0   7   5      380.23      381.01     20.45 o 
   1   7   5       94.55      136.47     19.02 o 
   2   7   5      118.60      114.83     20.25 o 
   3   7   5       13.05        2.76     19.50 o 
   4   7   5       20.61       20.95     17.74 o 
   5   7   5        4.24        3.93      1.07 o 
   6   7   5        6.84       13.82     13.82 o 
  -5   8   5        0.51        2.37     11.47 o 
  -4   8   5       53.33       70.00     23.18 o 
  -3   8   5       58.68       55.63     18.38 o 
  -2   8   5       58.96       51.59     18.95 o 
  -1   8   5      139.15      133.10     24.73 o 
   0   8   5      269.25      286.09     42.50 o 
   1   8   5      139.20      159.38     23.47 o 
   2   8   5       58.98       32.60     19.16 o 
   3   8   5       58.70       55.91     25.25 o 
   4   8   5       53.37       71.28     18.40 o 
   5   8   5        0.51       13.84     13.84 o 
  -5   9   5        2.22       10.11     13.24 o 
  -4   9   5      142.14       82.98     22.91 o 
  -3   9   5       22.94        2.74     19.25 o 
  -2   9   5       67.78       85.48     20.47 o 
  -1   9   5       70.48       63.65     18.80 o 
   0   9   5       80.00       55.09     19.80 o 
   1   9   5       70.50       84.35     22.74 o 
   2   9   5       67.80       96.14     20.97 o 
   3   9   5       22.90        5.98     18.89 o 
   4   9   5      142.13      159.78     24.27 o 
   5   9   5        2.22        4.26     12.06 o 
  -4  10   5       16.55        6.85     16.45 o 
  -3  10   5       98.38       95.44     20.77 o 
  -2  10   5       24.31        5.46     23.12 o 
  -1  10   5       84.80       83.75     23.12 o 
   0  10   5      145.81      151.54     27.69 o 
   1  10   5       84.79       37.23     26.39 o 
   2  10   5       24.26       41.40     21.16 o 
   3  10   5       98.41      100.26     23.04 o 
   4  10   5       16.57       19.45     15.30 o 
  -4  11   5        4.31       12.09     12.09 o 
  -3  11   5        3.24        6.93     16.66 o 
  -2  11   5        8.91       10.27     11.97 o 
  -1  11   5        2.25       10.51     17.37 o 
   0  11   5        0.48        5.25     10.61 o 
   1  11   5        2.25        5.57     16.06 o 
   2  11   5        8.92        5.51     18.45 o 
   3  11   5        3.23       12.38     13.56 o 
   4  11   5        4.31        5.48     10.43 o 
  -3  12   5        9.90       13.67      9.07 o 
  -2  12   5        5.18        4.22     14.15 o 
  -1  12   5        8.15       18.32     15.11 o 
   0  12   5        2.51        8.97     11.91 o 
   1  12   5        8.15       14.47     17.70 o 
   2  12   5        5.18       11.28     14.79 o 
   3  12   5        9.90       11.27     11.27 o 
  -1  13   5        0.02       11.84     11.84 o 
   0  13   5        1.86        3.54      9.42 o 
   1  13   5        0.02        6.93      9.81 o 
   0   0   6      787.18      814.28     15.05 o 
   1   0   6     6359.89     6208.73    220.32 o 
   2   0   6     5965.59     5747.09    217.22 o 
   3   0   6     4500.42     4600.00     47.66 o 
   4   0   6        2.79        4.71     36.63 o 
   5   0   6       29.98       18.51     19.59 o 
   6   0   6       22.10        2.06     17.43 o 
   7   0   6        2.10        0.35     15.74 o 
  -7   1   6        4.04        5.94      9.07 o 
  -6   1   6       18.74        0.00     16.95 o 
  -5   1   6       74.24       72.11     18.78 o 
  -4   1   6      603.77      726.57     33.61 o 
  -3   1   6      176.05      158.24     16.99 o 
  -2   1   6      866.65      881.84     27.18 o 
  -1   1   6     2870.67     2898.90     36.87 o 
   0   1   6      861.30      793.10     41.84 o 
   1   1   6     2870.92     3051.31     37.77 o 
   2   1   6      866.84      833.62     26.52 o 
   3   1   6      176.03      134.25     16.53 o 
   4   1   6      603.96      626.11     33.91 o 
   5   1   6       74.21      103.61     16.46 o 
   6   1   6       18.72       24.46     12.38 o 
   7   1   6        4.04        7.16     10.71 o 
  -7   2   6       12.29       10.32     10.10 o 
  -6   2   6        7.64       15.53     15.53 o 
  -5   2   6      121.11      130.04     20.03 o 
  -4   2   6       92.56      115.47     17.96 o 
  -3   2   6      195.22      190.84     17.84 o 
  -2   2   6     1009.91     1013.70     31.52 o 
  -1   2   6     1730.94     1495.48     32.98 o 
   0   2   6     9706.56    10065.04    266.43 o 
   1   2   6     1728.67     1726.45     38.25 o 
   2   2   6     1010.31     1036.93     35.68 o 
   3   2   6      195.58      243.29     21.31 o 
   4   2   6       92.53      101.13     21.72 o 
   5   2   6      121.30       69.91     25.42 o 
   6   2   6        7.67        3.16     21.39 o 
   7   2   6       12.28       13.46     13.18 o 
  -7   3   6        9.04        4.59      8.74 o 
  -6   3   6        1.93        4.54     15.19 o 
  -5   3   6       29.92       30.01      8.85 o 
  -4   3   6       28.77       40.95     15.69 o 
  -3   3   6       64.96       63.51     15.15 o 
  -2   3   6     1019.68     1043.47     32.94 o 
  -1   3   6      152.15      157.65     13.99 o 
   0   3   6      423.97      444.09     19.42 o 
   1   3   6      151.91      166.81     18.08 o 
   2   3   6     1019.73      991.66     38.13 o 
   3   3   6       65.10       70.61     19.54 o 
   4   3   6       28.71       56.12     20.20 o 
   5   3   6       29.89       79.51     27.80 o 
   6   3   6        1.95        6.71     24.33 o 
   7   3   6        9.04       16.50     16.50 o 
  -7   4   6        1.83        0.00      7.70 o 
  -6   4   6       18.83        2.21     15.53 o 
  -5   4   6       38.48       64.34     16.52 o 
  -4   4   6       39.19       27.79     13.36 o 
  -3   4   6      230.65      241.82     21.44 o 
  -2   4   6      125.71      129.90     16.11 o 
  -1   4   6     1786.45     1850.12     41.84 o 
   0   4   6      508.29      483.01     16.03 o 
   1   4   6     1785.87     1915.61     47.42 o 
   2   4   6      125.67       97.58     18.41 o 
   3   4   6      230.39      215.50     25.91 o 
   4   4   6       39.16       11.88     19.88 o 
   5   4   6       38.39       50.33     20.27 o 
   6   4   6       18.85        9.36     19.78 o 
   7   4   6        1.83        5.76      9.61 o 
  -6   5   6        3.58        4.32     13.64 o 
  -5   5   6       56.10       61.63     20.58 o 
  -4   5   6       78.47      112.76     17.56 o 
  -3   5   6      115.26       91.82     17.05 o 
  -2   5   6      415.58      461.20     24.84 o 
  -1   5   6      602.01      712.88     28.32 o 
   0   5   6     2024.93     2086.70     38.71 o 
   1   5   6      601.74      528.87     31.74 o 
   2   5   6      415.54      428.44     30.73 o 
   3   5   6      115.04      128.35     20.87 o 
   4   5   6       78.38       79.82     24.91 o 
   5   5   6       56.03       60.44     28.68 o 
   6   5   6        3.56        5.52     15.97 o 
  -6   6   6       10.68       40.96     12.89 o 
  -5   6   6       46.05       20.22     16.64 o 
  -4   6   6       15.35        2.50     16.25 o 
  -3   6   6       20.08       17.61     16.87 o 
  -2   6   6       10.08       18.83     13.67 o 
  -1   6   6      435.84      385.12     24.41 o 
   0   6   6       22.70       35.10     10.22 o 
   1   6   6      435.94      390.13     28.34 o 
   2   6   6       10.11       17.58     17.58 o 
   3   6   6       20.07       20.94     20.72 o 
   4   6   6       15.35        0.00     15.39 o 
   5   6   6       45.98       33.07     20.26 o 
   6   6   6       10.64        2.38     16.34 o 
  -6   7   6        4.62       10.90     11.81 o 
  -5   7   6       19.40       35.05     13.28 o 
  -4   7   6       41.83       55.32     15.94 o 
  -3   7   6       16.81       34.35     16.19 o 
  -2   7   6       68.29       54.59     17.73 o 
  -1   7   6        1.84       13.17     13.17 o 
   0   7   6      529.83      534.84     39.98 o 
   1   7   6        1.81        2.13     17.42 o 
   2   7   6       68.40       61.38     20.49 o 
   3   7   6       16.79        5.58     17.83 o 
   4   7   6       41.80       50.80     21.00 o 
   5   7   6       19.38       33.61     19.01 o 
   6   7   6        4.62       12.72     12.72 o 
  -5   8   6        9.44       18.22     18.22 o 
  -4   8   6       47.93       88.88     20.09 o 
  -3   8   6        0.61        0.00     15.62 o 
  -2   8   6       30.87       24.70     16.53 o 
  -1   8   6       92.57      116.56     18.73 o 
   0   8   6      689.06      600.97     52.34 o 
   1   8   6       92.70      102.91     20.37 o 
   2   8   6       30.80       16.24     20.54 o 
   3   8   6        0.61       14.62     20.00 o 
   4   8   6       47.96       52.89     20.76 o 
   5   8   6        9.41       10.04     16.80 o 
  -5   9   6        6.50        7.10      2.13 o 
  -4   9   6       21.27        2.58     19.14 o 
  -3   9   6      162.22      176.21     27.86 o 
  -2   9   6       41.64        0.00     19.67 o 
  -1   9   6      190.04      148.23     27.76 o 
   0   9   6       39.27       49.26     15.01 o 
   1   9   6      190.07      249.09     27.21 o 
   2   9   6       41.73        2.90     20.28 o 
   3   9   6      162.28      171.81     27.02 o 
   4   9   6       21.30       52.36     16.34 o 
   5   9   6        6.50        4.15     13.28 o 
  -4  10   6       14.01       20.57     12.26 o 
  -3  10   6       26.30       37.24     19.05 o 
  -2  10   6      103.61       65.90     22.18 o 
  -1  10   6       32.10       24.36     24.36 o 
   0  10   6       86.68      101.97     15.42 o 
   1  10   6       32.14        8.51     19.67 o 
   2  10   6      103.64       67.21     24.85 o 
   3  10   6       26.31       11.27     18.84 o 
   4  10   6       14.01        9.49     15.89 o 
  -4  11   6       18.99       19.14      9.55 o 
  -3  11   6       12.13       27.82     12.84 o 
  -2  11   6        3.61       10.32     12.04 o 
  -1  11   6        1.99       39.57     15.08 o 
   0  11   6       24.88       14.42     16.98 o 
   1  11   6        1.99       13.78     16.05 o 
   2  11   6        3.61       21.17     21.17 o 
   3  11   6       12.12       16.94     17.64 o 
   4  11   6       19.00        8.85     11.92 o 
  -3  12   6        0.56        0.50      9.06 o 
  -2  12   6        4.03        6.36     13.45 o 
  -1  12   6       32.06       20.61     15.21 o 
   0  12   6        4.80       17.28     17.28 o 
   1  12   6       32.05        2.38     19.33 o 
   2  12   6        4.03        8.86     14.16 o 
   3  12   6        0.56       12.56     12.56 o 
  -1  13   6        1.77       14.81      8.83 o 
   0  13   6        2.12        6.79      6.71 o 
   1  13   6        1.77       15.29     10.26 o 
   1   0   7       16.40     1647.11   1868.80 o 
   2   0   7     1995.30     1794.80    144.86 o 
   3   0   7      434.28      425.34     21.32 o 
   4   0   7      394.70      392.06     19.81 o 
   5   0   7       65.64       75.97     13.10 o 
   6   0   7        0.36        3.80     12.12 o 
   7   0   7       16.96       30.02      6.61 o 
  -7   1   7        1.99        7.81     11.26 o 
  -6   1   7       39.24       39.11     10.84 o 
  -5   1   7       24.88       10.13     17.66 o 
  -4   1   7      261.20      317.04     26.97 o 
  -3   1   7      519.16      517.95     26.76 o 
  -2   1   7      458.58      442.16     20.10 o 
  -1   1   7     3858.56     3596.51     42.16 o 
   0   1   7      370.75      353.54     10.32 o 
   1   1   7     3858.04     3839.91     43.82 o 
   2   1   7      458.55      469.78     21.18 o 
   3   1   7      518.99      524.80     27.67 o 
   4   1   7      261.40      315.26     23.71 o 
   5   1   7       24.78        4.71     15.09 o 
   6   1   7       39.39       18.70     18.70 o 
   7   1   7        1.99       13.68      9.68 o 
  -7   2   7        3.14       14.02      9.29 o 
  -6   2   7        6.80        9.86     16.47 o 
  -5   2   7      198.11      184.34     23.85 o 
  -4   2   7       71.66       82.58     17.46 o 
  -3   2   7      171.42      161.13     16.95 o 
  -2   2   7      300.36      299.78     18.74 o 
  -1   2   7     1914.72     1909.58     33.85 o 
   0   2   7    15594.57    15941.69     62.24 o 
   1   2   7     1912.81     2060.02     39.99 o 
   2   2   7      299.85      315.60     20.16 o 
   3   2   7      170.84      157.49     22.94 o 
   4   2   7       71.81       73.45     21.56 o 
   5   2   7      198.13      186.29     26.53 o 
   6   2   7        6.81       14.87     18.62 o 
   7   2   7        3.15        6.23     13.21 o 
  -7   3   7       24.52       15.61      9.99 o 
  -6   3   7        6.58       18.74     14.03 o 
  -5   3   7      123.66      153.58     22.16 o 
  -4   3   7      180.97      184.97     20.21 o 
  -3   3   7      201.92      230.15     18.38 o 
  -2   3   7       22.69       16.93     11.77 o 
  -1   3   7     2134.67     2163.28     41.63 o 
   0   3   7     2761.31     2875.10     86.56 o 
   1   3   7     2135.05     2231.01     48.32 o 
   2   3   7       22.67       25.30     14.25 o 
   3   3   7      201.83      157.03     22.93 o 
   4   3   7      180.81      227.93     26.85 o 
   5   3   7      123.66      142.23     29.69 o 
   6   3   7        6.57       16.26     19.33 o 
   7   3   7       24.53       30.08     12.87 o 
  -6   4   7        8.87       17.89     14.08 o 
  -5   4   7       46.97       70.56     16.42 o 
  -4   4   7       30.10       46.12     16.40 o 
  -3   4   7       10.92       18.11     12.63 o 
  -2   4   7      105.57      110.13     17.43 o 
  -1   4   7      260.84      254.90     17.53 o 
   0   4   7       92.92       98.27      9.93 o 
   1   4   7      261.23      297.07     22.13 o 
   2   4   7      105.79       81.85     18.73 o 
   3   4   7       10.84       14.53      4.39 o 
   4   4   7       30.13       42.06     20.66 o 
   5   4   7       46.94      104.33     23.92 o 
   6   4   7        8.88        9.27     18.67 o 
  -6   5   7       21.36       30.19     16.54 o 
  -5   5   7       43.09       24.79     20.42 o 
  -4   5   7      191.62      226.25     24.25 o 
  -3   5   7       24.05       31.88     14.41 o 
  -2   5   7       83.56       80.96     15.23 o 
  -1   5   7      741.98      792.43     30.68 o 
   0   5   7        1.66       24.35     18.09 o 
   1   5   7      742.00      777.11     33.67 o 
   2   5   7       83.71       50.61     16.42 o 
   3   5   7       24.05       17.64     17.88 o 
   4   5   7      191.54      200.76     33.29 o 
   5   5   7       43.12       47.98     24.69 o 
   6   5   7       21.37       19.27     16.35 o 
  -6   6   7       10.15       32.39     11.66 o 
  -5   6   7       13.43       17.66     17.21 o 
  -4   6   7       26.53       32.26      9.16 o 
  -3   6   7       10.02       11.12     14.99 o 
  -2   6   7       70.44       68.80     15.91 o 
  -1   6   7       51.56        8.38     15.74 o 
   0   6   7      378.44      385.95     21.20 o 
   1   6   7       51.72       47.00     17.33 o 
   2   6   7       70.39       60.20     19.27 o 
   3   6   7        9.99       37.04     19.63 o 
   4   6   7       26.47        0.00     21.91 o 
   5   6   7       13.42       27.01     19.93 o 
   6   6   7       10.16       14.15     16.01 o 
  -6   7   7       18.58        8.93     12.05 o 
  -5   7   7       26.12       27.43     17.50 o 
  -4   7   7       47.80       13.19     18.53 o 
  -3   7   7       26.00       17.25     18.18 o 
  -2   7   7        1.92       13.22     16.14 o 
  -1   7   7       25.19       23.84     14.56 o 
   0   7   7      358.30      336.07     37.57 o 
   1   7   7       25.21       45.32     14.95 o 
   2   7   7        1.91       18.38     18.38 o 
   3   7   7       26.01        5.58     19.96 o 
   4   7   7       47.77        2.99     23.22 o 
   5   7   7       26.09        8.30     21.38 o 
   6   7   7       18.55       36.56     11.41 o 
  -5   8   7        6.73       25.65     11.03 o 
  -4   8   7        2.14       17.36     17.36 o 
  -3   8   7       65.73       74.66     20.71 o 
  -2   8   7       43.67       24.83     17.29 o 
  -1   8   7      121.44      124.05     21.12 o 
   0   8   7       31.82       56.48     18.67 o 
   1   8   7      121.53       92.97     23.67 o 
   2   8   7       43.67       18.89     16.85 o 
   3   8   7       65.78       63.87     23.22 o 
   4   8   7        2.14       18.25     18.25 o 
   5   8   7        6.73       31.92     12.88 o 
  -5   9   7       11.14       12.64      3.13 o 
  -4   9   7       41.68       59.59     20.20 o 
  -3   9   7       71.60       63.42     23.46 o 
  -2   9   7       11.49        8.08     16.26 o 
  -1   9   7      203.31      194.66     25.42 o 
   0   9   7       50.94       86.60     27.15 o 
   1   9   7      203.33      193.54     24.71 o 
   2   9   7       11.49       11.45     19.15 o 
   3   9   7       71.58       43.81     21.02 o 
   4   9   7       41.69       32.37     17.54 o 
   5   9   7       11.12        4.03     12.87 o 
  -4  10   7        2.63       27.32     12.62 o 
  -3  10   7       22.40       29.27     15.49 o 
  -2  10   7       20.51       16.49     19.43 o 
  -1  10   7       42.03       48.65     17.55 o 
   0  10   7        8.56       19.62     12.58 o 
   1  10   7       42.01       47.69     21.16 o 
   2  10   7       20.52       14.39     23.13 o 
   3  10   7       22.44       16.57     16.24 o 
   4  10   7        2.63       13.85     16.30 o 
  -4  11   7        9.63        6.91     10.51 o 
  -3  11   7       14.54        6.93     13.97 o 
  -2  11   7       12.01        2.57     16.09 o 
  -1  11   7        4.06       17.98     17.98 o 
   0  11   7       27.96       34.18     12.96 o 
   1  11   7        4.05       16.96     16.96 o 
   2  11   7       11.99       13.32     18.71 o 
   3  11   7       14.54       25.93     12.07 o 
   4  11   7        9.62       11.25     11.25 o 
  -2  12   7        4.67        8.45     12.16 o 
  -1  12   7        0.10       22.77     15.23 o 
   0  12   7       16.70       32.64     15.99 o 
   1  12   7        0.10        2.34     12.23 o 
   2  12   7        4.66        8.62     12.45 o 
  -1  13   7        0.59        4.87      8.11 o 
   0  13   7        0.20       12.93      7.33 o 
   1  13   7        0.59        3.30      9.53 o 
   0   0   8     2710.10     2720.29     37.96 o 
   1   0   8     4177.57     4435.54    143.71 o 
   2   0   8      116.99      197.56    590.91 o 
   3   0   8      118.83       85.40     30.94 o 
   4   0   8       27.64        6.46     19.49 o 
   5   0   8       18.76       17.33     22.55 o 
   6   0   8      149.25      117.96     18.91 o 
   7   0   8        1.20        0.87      7.25 o 
  -7   1   8       24.61       22.67     12.29 o 
  -6   1   8       65.71       52.03     21.22 o 
  -5   1   8       10.37       22.94     15.40 o 
  -4   1   8      407.16      379.60     29.96 o 
  -3   1   8      245.64      256.88     20.66 o 
  -2   1   8     2063.58     2061.38     42.45 o 
  -1   1   8     2707.96     2799.57     38.61 o 
   0   1   8      109.73       97.56     14.54 o 
   1   1   8     2709.88     2825.44     38.47 o 
   2   1   8     2063.88     2019.98     42.43 o 
   3   1   8      246.07      274.90     21.27 o 
   4   1   8      407.24      331.33     28.25 o 
   5   1   8       10.43        9.41     18.25 o 
   6   1   8       65.79      103.01     17.96 o 
   7   1   8       24.57       11.65     11.37 o 
  -7   2   8       17.70       19.39     11.89 o 
  -6   2   8       15.33       24.96     15.21 o 
  -5   2   8       10.78       37.42     14.26 o 
  -4   2   8       67.25       62.95     20.13 o 
  -3   2   8      197.39      193.14     19.45 o 
  -2   2   8      408.54      404.08     21.02 o 
  -1   2   8     1107.02     1020.86     28.90 o 
   0   2   8     7088.83     6952.88     42.58 o 
   1   2   8     1107.80     1069.70     32.76 o 
   2   2   8      408.16      426.05     24.79 o 
   3   2   8      197.67      222.69     21.33 o 
   4   2   8       67.29      102.30     21.88 o 
   5   2   8       10.73       31.53     18.51 o 
   6   2   8       15.26       22.55     15.96 o 
   7   2   8       17.72       23.33     13.73 o 
  -7   3   8        3.33        7.93      9.23 o 
  -6   3   8       48.57       50.38     17.92 o 
  -5   3   8       59.70       50.11     20.47 o 
  -4   3   8       67.19       72.26     16.34 o 
  -3   3   8      354.79      361.18     24.76 o 
  -2   3   8       91.38       83.43     13.80 o 
  -1   3   8     1771.96     1641.46     38.25 o 
   0   3   8      689.94      684.17     17.37 o 
   1   3   8     1771.25     2013.91     45.47 o 
   2   3   8       91.26       70.90     15.85 o 
   3   3   8      355.35      344.40     29.12 o 
   4   3   8       67.10       25.75     19.84 o 
   5   3   8       59.67       82.24     24.25 o 
   6   3   8       48.53       53.21     19.22 o 
   7   3   8        3.33        8.12     12.40 o 
  -6   4   8       11.04       13.63     14.78 o 
  -5   4   8        0.34        0.31     14.22 o 
  -4   4   8      314.87      332.23     30.53 o 
  -3   4   8      197.67      211.22     19.33 o 
  -2   4   8       54.31       55.55     14.45 o 
  -1   4   8      471.58      466.07     23.91 o 
   0   4   8     1263.97     1319.56     32.59 o 
   1   4   8      471.17      497.45     26.50 o 
   2   4   8       54.15       32.24     17.38 o 
   3   4   8      197.55      202.85     25.27 o 
   4   4   8      314.79      222.87     35.07 o 
   5   4   8        0.34        6.67     20.01 o 
   6   4   8       11.04       21.24     21.31 o 
  -6   5   8        0.32       12.68     12.68 o 
  -5   5   8      125.39      127.90     21.14 o 
  -4   5   8      136.14      159.05     19.24 o 
  -3   5   8      153.24      140.56     20.92 o 
  -2   5   8      503.58      475.00     26.72 o 
  -1   5   8     1453.20     1593.71     43.61 o 
   0   5   8     2137.78     2222.17     53.16 o 
   1   5   8     1454.19     1489.75     46.22 o 
   2   5   8      503.38      476.95     27.57 o 
   3   5   8      153.56      166.15     24.98 o 
   4   5   8      136.02      136.83     26.80 o 
   5   5   8      125.34       83.15     26.83 o 
   6   5   8        0.33        2.71     15.23 o 
  -6   6   8       12.95       34.08     10.99 o 
  -5   6   8       16.06       22.73     16.03 o 
  -4   6   8       18.46       15.11     17.10 o 
  -3   6   8       83.18       58.56     19.90 o 
  -2   6   8       25.98       44.69     13.09 o 
  -1   6   8      309.21      323.48     24.05 o 
   0   6   8       43.84       49.67     13.75 o 
   1   6   8      309.47      330.58     25.90 o 
   2   6   8       26.03        9.01     18.08 o 
   3   6   8       83.35       45.37     20.82 o 
   4   6   8       18.42       23.86     23.86 o 
   5   6   8       16.04        5.98     20.55 o 
   6   6   8       12.94        2.31     18.27 o 
  -6   7   8       21.87       31.63     10.88 o 
  -5   7   8       48.49       29.76     18.81 o 
  -4   7   8       20.21       47.58     16.39 o 
  -3   7   8       52.38       52.13     13.31 o 
  -2   7   8       47.88       48.90     15.49 o 
  -1   7   8       23.80       28.09     14.88 o 
   0   7   8       48.13       63.47     20.06 o 
   1   7   8       23.74        0.00     18.53 o 
   2   7   8       47.98       34.66     18.37 o 
   3   7   8       52.36       41.83     20.09 o 
   4   7   8       20.22       11.83     20.33 o 
   5   7   8       48.45       30.04     18.41 o 
   6   7   8       21.88       16.82     10.03 o 
  -5   8   8        0.18       14.21     14.21 o 
  -4   8   8       85.68       80.73     22.96 o 
  -3   8   8       39.89       29.40     22.12 o 
  -2   8   8       38.24       49.84     16.44 o 
  -1   8   8      105.04      140.74     20.31 o 
   0   8   8      146.74      158.43     17.51 o 
   1   8   8      105.26      119.57     20.38 o 
   2   8   8       38.32       34.88     19.77 o 
   3   8   8       39.84        5.74     20.58 o 
   4   8   8       85.70       37.12     23.85 o 
   5   8   8        0.18        9.57     13.82 o 
  -5   9   8        3.61       12.99     12.99 o 
  -4   9   8       54.38       82.55     19.81 o 
  -3   9   8       33.76       24.79     23.87 o 
  -2   9   8       20.97       16.17     15.85 o 
  -1   9   8        3.79       18.34     18.34 o 
   0   9   8      801.26      763.65     29.45 o 
   1   9   8        3.80       26.65     16.23 o 
   2   9   8       20.94       31.10     19.06 o 
   3   9   8       33.84       17.21     21.79 o 
   4   9   8       54.36       50.04     16.47 o 
   5   9   8        3.60       13.59     12.13 o 
  -4  10   8       25.38       13.55     15.95 o 
  -3  10   8       13.07       10.60     17.51 o 
  -2  10   8       78.41       82.34     20.13 o 
  -1  10   8        4.10       24.27     13.47 o 
   0  10   8        7.04        2.62     13.97 o 
   1  10   8        4.07       16.59     20.29 o 
   2  10   8       78.40      115.87     20.61 o 
   3  10   8       13.06       21.55     16.98 o 
   4  10   8       25.39       31.28     13.39 o 
  -3  11   8        1.64        6.89     13.12 o 
  -2  11   8        0.64       12.80     16.79 o 
  -1  11   8       19.51       28.80     16.88 o 
   0  11   8       21.00        5.20     13.18 o 
   1  11   8       19.51       26.63     19.97 o 
   2  11   8        0.64        7.78     15.71 o 
   3  11   8        1.64       22.85     12.40 o 
  -2  12   8        5.04        6.26     11.92 o 
  -1  12   8        9.46        6.78     15.61 o 
   0  12   8       12.98       22.27     27.01 o 
   1  12   8        9.46        4.55     15.01 o 
   2  12   8        5.05        8.35     11.34 o 
   0  13   8        3.44        7.22     10.61 o 
   1   0   9      995.08     1011.47    363.65 o 
   2   0   9     1595.52     1666.99     36.84 o 
   3   0   9      144.87      135.24     17.08 o 
   4   0   9       39.65        9.83     14.40 o 
   5   0   9      647.07      591.19     25.89 o 
   6   0   9        0.10        2.06     11.63 o 
   7   0   9        0.43        0.95     18.78 o 
  -7   1   9        6.51       21.72     12.28 o 
  -6   1   9       16.25       43.41     17.20 o 
  -5   1   9       52.70       20.33     21.31 o 
  -4   1   9      218.93      216.37     23.51 o 
  -3   1   9     3688.02     3899.19     70.27 o 
  -2   1   9      247.51      262.05     17.55 o 
  -1   1   9     3586.81     3632.08     45.25 o 
   0   1   9      116.05      113.23      8.43 o 
   1   1   9     3587.33     3443.52     45.00 o 
   2   1   9      247.72      230.51     17.24 o 
   3   1   9     3689.64     3788.82     66.78 o 
   4   1   9      218.80      218.10     22.40 o 
   5   1   9       52.72       73.44     16.86 o 
   6   1   9       16.30        0.00     17.10 o 
   7   1   9        6.52        6.52     10.75 o 
  -7   2   9        2.44        0.00     10.93 o 
  -6   2   9       19.02       15.14     14.00 o 
  -5   2   9        5.51       10.15     16.23 o 
  -4   2   9      292.16      329.67     25.74 o 
  -3   2   9      591.83      562.19     29.57 o 
  -2   2   9      174.40      166.20     14.51 o 
  -1   2   9      303.33      283.86     17.12 o 
   0   2   9     7238.92     7663.83    141.28 o 
   1   2   9      302.50      246.06     17.18 o 
   2   2   9      174.49      174.30     17.57 o 
   3   2   9      592.40      519.29     31.68 o 
   4   2   9      292.12      292.06     27.71 o 
   5   2   9        5.54       49.91     17.19 o 
   6   2   9       19.09       37.82     17.80 o 
   7   2   9        2.44        0.00     11.92 o 
  -7   3   9        0.40       14.31     10.09 o 
  -6   3   9        0.98       29.23     15.82 o 
  -5   3   9       39.81       46.02     21.83 o 
  -4   3   9       88.06      125.39     19.30 o 
  -3   3   9       75.03       98.40     20.18 o 
  -2   3   9      277.77      257.61     20.30 o 
  -1   3   9       81.38       77.49     10.31 o 
   0   3   9     2088.12     1945.50     32.43 o 
   1   3   9       81.63       73.24     14.80 o 
   2   3   9      278.01      336.73     24.08 o 
   3   3   9       74.96      113.19     21.95 o 
   4   3   9       87.97       92.33     21.60 o 
   5   3   9       39.76       22.31     22.65 o 
   6   3   9        0.98       36.03     15.58 o 
   7   3   9        0.40        3.84     11.06 o 
  -6   4   9        2.11       14.76     14.76 o 
  -5   4   9       25.06        0.00     18.68 o 
  -4   4   9      354.43      338.70     30.63 o 
  -3   4   9      263.47      327.27     24.54 o 
  -2   4   9      101.05      119.47     16.34 o 
  -1   4   9     1637.07     1689.48     42.35 o 
   0   4   9     2519.91     2510.60     81.10 o 
   1   4   9     1636.88     1810.94     48.36 o 
   2   4   9      100.96      119.30     21.45 o 
   3   4   9      263.87      350.97     30.74 o 
   4   4   9      354.33      458.70     35.97 o 
   5   4   9       25.13       72.52     23.88 o 
   6   4   9        2.11       23.67     16.73 o 
  -6   5   9        3.81       16.69     16.69 o 
  -5   5   9       57.79       30.47     18.63 o 
  -4   5   9       33.54       31.43     17.85 o 
  -3   5   9      199.60      168.93     23.30 o 
  -2   5   9      424.78      474.03     26.53 o 
  -1   5   9      181.57      211.43     17.73 o 
   0   5   9      203.13      262.57     14.19 o 
   1   5   9      181.71      165.40     18.80 o 
   2   5   9      425.15      339.06     28.54 o 
   3   5   9      199.33      162.79     22.94 o 
   4   5   9       33.53       39.41     23.11 o 
   5   5   9       57.84       41.32     22.60 o 
   6   5   9        3.79        8.01     18.48 o 
  -6   6   9       11.06        0.00     12.89 o 
  -5   6   9        1.78       19.83     19.83 o 
  -4   6   9       92.70      111.85     19.51 o 
  -3   6   9       10.99        0.00     16.16 o 
  -2   6   9      237.95      209.61     23.12 o 
  -1   6   9       56.20       87.25     16.85 o 
   0   6   9       52.97       47.49     10.78 o 
   1   6   9       56.33       77.66     18.09 o 
   2   6   9      237.88      224.14     25.88 o 
   3   6   9       11.03        0.00     18.99 o 
   4   6   9       92.72       80.98     23.12 o 
   5   6   9        1.77        5.91     16.06 o 
   6   6   9       11.06       13.60     14.72 o 
  -6   7   9        8.17       10.35     10.13 o 
  -5   7   9       97.11       76.48     18.81 o 
  -4   7   9       10.15       26.48     16.14 o 
  -3   7   9      139.89       92.47     21.98 o 
  -2   7   9      122.75      145.82     21.47 o 
  -1   7   9       12.57       18.25     12.88 o 
   0   7   9        0.00       16.20     11.53 o 
   1   7   9       12.57       28.38     15.51 o 
   2   7   9      122.75      129.08     22.08 o 
   3   7   9      139.73      116.92     25.00 o 
   4   7   9       10.11       29.35     15.94 o 
   5   7   9       97.16       88.55     17.04 o 
   6   7   9        8.19       12.94     12.94 o 
  -5   8   9       13.25        9.14     13.93 o 
  -4   8   9       74.03       56.25     17.01 o 
  -3   8   9       13.85        0.00     20.30 o 
  -2   8   9       39.14       55.02     16.74 o 
  -1   8   9       40.52       53.28     12.71 o 
   0   8   9       53.26       40.19     11.80 o 
   1   8   9       40.57       24.32     16.95 o 
   2   8   9       39.16       18.69     18.96 o 
   3   8   9       13.86       39.84     14.05 o 
   4   8   9       74.06       78.62     18.79 o 
   5   8   9       13.28       16.31     15.26 o 
  -5   9   9       10.49       29.02     10.39 o 
  -4   9   9        5.59       17.92     18.21 o 
  -3   9   9        5.21       32.98     15.21 o 
  -2   9   9        5.95       15.83     15.83 o 
  -1   9   9      383.77      322.50     30.11 o 
   0   9   9       28.56       53.26     15.96 o 
   1   9   9      383.85      358.42     32.11 o 
   2   9   9        5.93        5.59     20.19 o 
   3   9   9        5.20       16.88     17.46 o 
   4   9   9        5.60        7.51      2.27 o 
   5   9   9       10.49       12.38      3.36 o 
  -4  10   9       13.85        0.00     11.56 o 
  -3  10   9       30.31        0.00     17.12 o 
  -2  10   9       22.70       27.32     19.04 o 
  -1  10   9       77.68       96.53     21.65 o 
   0  10   9        7.69        8.94     22.03 o 
   1  10   9       77.67       62.58     21.22 o 
   2  10   9       22.68       30.43     17.86 o 
   3  10   9       30.32       15.75     19.24 o 
   4  10   9       13.86       13.24      3.36 o 
  -3  11   9        5.26        9.06     14.50 o 
  -2  11   9        4.86        5.07     16.76 o 
  -1  11   9       45.96       38.90     19.36 o 
   0  11   9       11.97       27.36     11.29 o 
   1  11   9       45.93       80.67     17.79 o 
   2  11   9        4.86        2.53     17.75 o 
   3  11   9        5.26       14.67     14.67 o 
  -2  12   9        2.20       10.27     13.84 o 
  -1  12   9        5.85        2.22     13.17 o 
   0  12   9        5.23       15.03     25.38 o 
   1  12   9        5.85        6.62     14.67 o 
   2  12   9        2.20        2.02     12.39 o 
   0  13   9       15.13        2.79      7.32 o 
   0   0  10     1869.53     1592.06     27.27 o 
   1   0  10      821.38      711.56    160.12 o 
   2   0  10      416.66      421.47     79.28 o 
   3   0  10       61.73       67.50    213.27 o 
   4   0  10      347.69      323.47     17.49 o 
   5   0  10       20.04       41.31     14.00 o 
   6   0  10       14.29       23.34     16.97 o 
   7   0  10       13.39        3.65      7.74 o 
  -7   1  10       25.64       12.09     11.81 o 
  -6   1  10        1.66       27.43     13.65 o 
  -5   1  10      305.73      297.89     29.54 o 
  -4   1  10       79.35       70.53     18.48 o 
  -3   1  10      194.86      193.79     18.66 o 
  -2   1  10     2425.15     2421.63     48.95 o 
  -1   1  10    10256.77    10157.34     77.20 o 
   0   1  10     1285.64     1226.44     22.61 o 
   1   1  10    10255.99    10364.79     78.80 o 
   2   1  10     2425.08     2482.76     48.62 o 
   3   1  10      194.71      241.28     19.51 o 
   4   1  10       79.37       66.17     15.88 o 
   5   1  10      305.62      316.88     27.83 o 
   6   1  10        1.65        2.33     13.87 o 
   7   1  10       25.64        9.61     10.41 o 
  -7   2  10       23.03        7.01     12.21 o 
  -6   2  10       38.35       25.47     19.11 o 
  -5   2  10        3.63        3.92      1.08 o 
  -4   2  10       77.24       56.95     20.28 o 
  -3   2  10      179.98      227.40     20.88 o 
  -2   2  10     1366.48     1411.01     39.50 o 
  -1   2  10      108.97      115.76     11.58 o 
   0   2  10       10.00        6.80      6.80 o 
   1   2  10      109.19      110.34     13.51 o 
   2   2  10     1365.83     1284.41     39.73 o 
   3   2  10      180.29      202.19     21.13 o 
   4   2  10       77.12       39.89     20.50 o 
   5   2  10        3.64        5.44     18.70 o 
   6   2  10       38.30       54.95     16.60 o 
   7   2  10       23.06        8.73     13.32 o 
  -7   3  10        2.25       17.37      9.70 o 
  -6   3  10       38.03       36.83     16.33 o 
  -5   3  10       21.63        5.21     19.93 o 
  -4   3  10       43.30       61.65     17.06 o 
  -3   3  10      182.90      208.78     19.64 o 
  -2   3  10      501.18      475.81     24.76 o 
  -1   3  10     3518.16     3166.14     53.40 o 
   0   3  10     1787.63     1659.26     65.32 o 
   1   3  10     3516.04     3391.06     60.00 o 
   2   3  10      500.88      550.18     29.60 o 
   3   3  10      183.06      153.57     23.03 o 
   4   3  10       43.32       79.50     21.40 o 
   5   3  10       21.69        6.17     21.29 o 
   6   3  10       38.10       31.72     23.17 o 
   7   3  10        2.26        3.61     12.42 o 
  -6   4  10       15.94       16.29     15.22 o 
  -5   4  10       26.33       51.84     17.82 o 
  -4   4  10       12.28       40.36     14.61 o 
  -3   4  10        9.30       11.86     14.51 o 
  -2   4  10      607.33      675.03     29.27 o 
  -1   4  10      279.04      282.36     20.86 o 
   0   4  10      604.68      675.47     45.35 o 
   1   4  10      279.09      239.95     23.69 o 
   2   4  10      608.15      606.03     33.42 o 
   3   4  10        9.36       49.11     16.19 o 
   4   4  10       12.30       14.86     21.91 o 
   5   4  10       26.32       29.10     23.27 o 
   6   4  10       15.95        2.88     17.91 o 
  -6   5  10       36.24       19.50     15.00 o 
  -5   5  10       19.67       28.28     17.32 o 
  -4   5  10      153.00      125.64     25.32 o 
  -3   5  10       18.87       21.35     13.00 o 
  -2   5  10       33.89       62.63     13.96 o 
  -1   5  10      656.61      590.91     29.58 o 
   0   5  10     2445.24     2405.91    138.17 o 
   1   5  10      656.00      700.03     34.67 o 
   2   5  10       33.94       23.49     16.68 o 
   3   5  10       18.91       28.64     15.15 o 
   4   5  10      152.83      202.72     27.92 o 
   5   5  10       19.73       56.56     20.45 o 
   6   5  10       36.25       36.44     15.57 o 
  -6   6  10       19.41       35.37     10.17 o 
  -5   6  10        2.59       12.70     16.62 o 
  -4   6  10       25.40       28.24     19.38 o 
  -3   6  10      156.17      134.50     23.47 o 
  -2   6  10       12.86       34.22     12.39 o 
  -1   6  10       24.32       28.48     13.37 o 
   0   6  10       24.29       19.33     10.53 o 
   1   6  10       24.35       49.25     16.00 o 
   2   6  10       12.81       16.17     18.02 o 
   3   6  10      156.19      159.30     27.38 o 
   4   6  10       25.34       44.85     21.54 o 
   5   6  10        2.59       20.47     16.40 o 
   6   6  10       19.44       19.83     12.60 o 
  -6   7  10        5.68        5.06      9.05 o 
  -5   7  10        3.60       12.25     14.30 o 
  -4   7  10       51.96       47.78     20.81 o 
  -3   7  10      138.57      140.90     20.51 o 
  -2   7  10       70.05       63.44     17.03 o 
  -1   7  10      259.83      344.16     24.41 o 
   0   7  10       65.31       69.75     12.09 o 
   1   7  10      260.15      272.40     24.98 o 
   2   7  10       70.11       74.64     17.59 o 
   3   7  10      138.53      124.93     22.73 o 
   4   7  10       51.99       58.12     21.55 o 
   5   7  10        3.61       10.51     19.73 o 
   6   7  10        5.68        6.95      9.22 o 
  -5   8  10        7.13       24.80     13.15 o 
  -4   8  10        4.70       17.73     17.73 o 
  -3   8  10       35.41       18.77     17.53 o 
  -2   8  10       23.79       52.67     15.93 o 
  -1   8  10       23.55       13.94     17.04 o 
   0   8  10        7.86        4.62     17.70 o 
   1   8  10       23.48       36.35     18.08 o 
   2   8  10       23.82       58.26     14.37 o 
   3   8  10       35.37       50.63     17.43 o 
   4   8  10        4.71       18.55     18.55 o 
   5   8  10        7.12        6.78     14.32 o 
  -5   9  10       19.46       18.92     11.52 o 
  -4   9  10       14.36        5.07     15.96 o 
  -3   9  10       12.56       27.35     15.77 o 
  -2   9  10       26.95       26.82     20.16 o 
  -1   9  10       37.71       40.84     21.61 o 
   0   9  10      211.97      213.91     33.15 o 
   1   9  10       37.74       46.89     24.48 o 
   2   9  10       26.99       13.72     19.27 o 
   3   9  10       12.57       30.34     15.11 o 
   4   9  10       14.33       12.45     13.65 o 
   5   9  10       19.45        5.34     10.19 o 
  -4  10  10        6.37       17.53     13.13 o 
  -3  10  10        5.80        2.59     17.05 o 
  -2  10  10       22.69       35.23     19.98 o 
  -1  10  10       98.29       66.52     22.23 o 
   0  10  10       51.87       35.46     16.45 o 
   1  10  10       98.19      133.46     23.58 o 
   2  10  10       22.74        5.39     18.86 o 
   3  10  10        5.79       12.74     15.65 o 
   4  10  10        6.38       12.40     12.82 o 
  -3  11  10        3.74        2.22     14.57 o 
  -2  11  10        9.24       16.03     16.03 o 
  -1  11  10       43.24        2.57     19.32 o 
   0  11  10       31.77       37.17     10.96 o 
   1  11  10       43.27       53.25     17.55 o 
   2  11  10        9.24       12.24     12.55 o 
   3  11  10        3.73        2.12     11.87 o 
  -2  12  10        6.65       28.15      9.11 o 
  -1  12  10        0.58        2.18     13.60 o 
   0  12  10        2.51       17.24     17.24 o 
   1  12  10        0.58        6.39     14.78 o 
   2  12  10        6.64        8.40      2.52 o 
   0  13  10        1.26        0.08      8.39 o 
   1   0  11      470.17      529.21    160.30 o 
   2   0  11       85.30       35.28     31.31 o 
   3   0  11     1431.51     1510.75     36.75 o 
   4   0  11        4.66       12.50     10.86 o 
   5   0  11      137.96      143.86     24.85 o 
   6   0  11       91.47       49.83     14.74 o 
   7   0  11        0.03        8.79      6.70 o 
  -7   1  11       32.65       13.17     11.32 o 
  -6   1  11      143.47      165.36     21.49 o 
  -5   1  11       29.89       17.51     19.72 o 
  -4   1  11      106.59      103.09     17.87 o 
  -3   1  11      290.02      313.32     22.31 o 
  -2   1  11      846.52      830.38     30.84 o 
  -1   1  11      236.12      216.16     17.46 o 
   0   1  11      997.19      818.43     30.54 o 
   1   1  11      236.14      265.22     17.57 o 
   2   1  11      846.52      777.54     30.51 o 
   3   1  11      290.43      227.04     23.21 o 
   4   1  11      106.58      108.35     17.43 o 
   5   1  11       29.81       26.83     16.43 o 
   6   1  11      143.43       93.79     21.87 o 
   7   1  11       32.68       23.60      9.51 o 
  -7   2  11       20.50       32.79     10.24 o 
  -6   2  11       38.01       33.25     15.18 o 
  -5   2  11       23.79       18.35     19.32 o 
  -4   2  11      187.99      159.15     21.89 o 
  -3   2  11      288.37      276.77     21.81 o 
  -2   2  11      584.48      608.78     27.18 o 
  -1   2  11      540.53      483.35     21.94 o 
   0   2  11       14.86       25.35     13.63 o 
   1   2  11      540.16      502.02     22.42 o 
   2   2  11      584.37      577.61     29.57 o 
   3   2  11      288.52      234.12     25.22 o 
   4   2  11      188.09      166.58     23.39 o 
   5   2  11       23.72       13.43     18.12 o 
   6   2  11       37.93       33.27     17.50 o 
   7   2  11       20.52       28.42      9.74 o 
  -7   3  11        7.32        6.22     10.43 o 
  -6   3  11       58.25       71.54     19.24 o 
  -5   3  11       23.22       10.53     20.19 o 
  -4   3  11      306.75      293.00     28.11 o 
  -3   3  11      205.64      159.45     22.09 o 
  -2   3  11      983.01     1002.67     35.31 o 
  -1   3  11      538.08      488.13     23.80 o 
   0   3  11      436.64      399.74     14.77 o 
   1   3  11      538.30      589.74     26.86 o 
   2   3  11      983.19     1094.04     40.42 o 
   3   3  11      205.47      250.79     22.26 o 
   4   3  11      306.62      350.90     32.90 o 
   5   3  11       23.28       45.27     21.73 o 
   6   3  11       58.21       52.79     18.18 o 
   7   3  11        7.32        6.80      9.23 o 
  -6   4  11       25.40        0.00     18.90 o 
  -5   4  11       17.45        2.64     20.07 o 
  -4   4  11        4.45        9.68     17.98 o 
  -3   4  11      307.09      318.25     23.89 o 
  -2   4  11      820.11      816.70     35.17 o 
  -1   4  11     2247.58     2201.54     49.36 o 
   0   4  11     7911.22     7885.43    108.53 o 
   1   4  11     2247.43     2266.66     55.46 o 
   2   4  11      820.25      859.56     38.82 o 
   3   4  11      307.10      281.94     28.07 o 
   4   4  11        4.41       11.75     19.40 o 
   5   4  11       17.51        0.00     21.54 o 
   6   4  11       25.37       30.51     17.89 o 
  -6   5  11        2.82        0.00     13.40 o 
  -5   5  11       66.88       31.16     20.35 o 
  -4   5  11       52.38       27.56     21.34 o 
  -3   5  11       67.42       56.73     17.30 o 
  -2   5  11      135.89      145.06     19.75 o 
  -1   5  11      951.20     1043.92     37.50 o 
   0   5  11      158.48      206.47     15.41 o 
   1   5  11      952.17     1010.51     41.10 o 
   2   5  11      136.03      155.68     21.16 o 
   3   5  11       67.26       57.50     22.71 o 
   4   5  11       52.42       36.14     25.73 o 
   5   5  11       66.86       49.55     22.43 o 
   6   5  11        2.81        0.00     14.00 o 
  -6   6  11       17.36       17.28      5.23 o 
  -5   6  11       29.92       61.02     14.93 o 
  -4   6  11      264.63      264.42     30.50 o 
  -3   6  11      132.86      129.46     22.20 o 
  -2   6  11       37.81       65.64     14.68 o 
  -1   6  11       84.02       70.81     14.86 o 
   0   6  11        7.41       22.97     14.55 o 
   1   6  11       84.00      119.83     17.50 o 
   2   6  11       37.81       25.69     16.38 o 
   3   6  11      132.78      124.54     21.68 o 
   4   6  11      264.89      309.48     34.18 o 
   5   6  11       29.94        2.88     17.98 o 
   6   6  11       17.35       12.81     14.47 o 
  -6   7  11        1.32       10.52     10.52 o 
  -5   7  11        4.25        9.72     16.04 o 
  -4   7  11       24.83       34.56     20.29 o 
  -3   7  11       96.43       81.08     20.05 o 
  -2   7  11       30.18        9.14     20.88 o 
  -1   7  11       22.86       15.91     15.91 o 
   0   7  11       61.31       67.01     13.78 o 
   1   7  11       22.90       41.95     13.79 o 
   2   7  11       30.22       22.42     16.58 o 
   3   7  11       96.51       63.60     21.56 o 
   4   7  11       24.77       22.97     21.29 o 
   5   7  11        4.24       10.29     13.94 o 
   6   7  11        1.32        0.00     11.29 o 
  -5   8  11       36.05       31.03     15.26 o 
  -4   8  11        4.00       21.19     13.07 o 
  -3   8  11        7.80       32.13     18.91 o 
  -2   8  11       65.34      105.62     18.45 o 
  -1   8  11      118.10      114.20     21.49 o 
   0   8  11        4.40        2.21     10.94 o 
   1   8  11      118.09       98.96     21.05 o 
   2   8  11       65.42       65.73     18.67 o 
   3   8  11        7.79       16.65     17.22 o 
   4   8  11        4.00        8.10     19.43 o 
   5   8  11       36.02       13.08     14.18 o 
  -5   9  11        1.42        1.38      0.29 o 
  -4   9  11        3.56        7.48     13.41 o 
  -3   9  11       10.18       20.95     20.95 o 
  -2   9  11       27.90       32.08     19.59 o 
  -1   9  11      182.79      162.72     25.71 o 
   0   9  11       33.17       32.49      8.85 o 
   1   9  11      182.70      174.79     28.64 o 
   2   9  11       27.84       16.20     22.43 o 
   3   9  11       10.20       35.04     15.12 o 
   4   9  11        3.57        7.25     15.32 o 
   5   9  11        1.42        6.79     10.70 o 
  -4  10  11       21.65        4.28     13.50 o 
  -3  10  11       20.83        7.71     15.52 o 
  -2  10  11       21.52        8.05     17.82 o 
  -1  10  11       73.16       86.91     22.22 o 
   0  10  11       43.23       62.93     13.39 o 
   1  10  11       73.20       73.16     19.61 o 
   2  10  11       21.55       44.79     12.47 o 
   3  10  11       20.82        2.46     13.52 o 
   4  10  11       21.63       19.76     13.24 o 
  -3  11  11        1.50       10.89     11.16 o 
  -2  11  11        1.88       17.23     17.28 o 
  -1  11  11       18.02       17.58      5.02 o 
   0  11  11       10.15        8.51     12.02 o 
   1  11  11       18.02       34.49     14.74 o 
   2  11  11        1.88       17.14     17.14 o 
   3  11  11        1.50        6.08     12.88 o 
  -2  12  11        3.86        7.82     12.91 o 
  -1  12  11        7.67        8.49     12.01 o 
   0  12  11        2.69       21.30      8.74 o 
   1  12  11        7.68       12.32     13.33 o 
   2  12  11        3.85       12.16     12.16 o 
   0   0  12     1146.94     1164.71     34.73 o 
   1   0  12      239.36      175.27     97.56 o 
   2   0  12       35.51       27.74     14.23 o 
   3   0  12       55.18       15.35    100.85 o 
   4   0  12       19.98       38.62     58.34 o 
   5   0  12      105.19       81.76     20.51 o 
   6   0  12       11.93       18.40     10.14 o 
   7   0  12        1.76        3.34     11.26 o 
  -7   1  12        1.34        1.57     10.22 o 
  -6   1  12       21.45        2.37     16.85 o 
  -5   1  12       41.60       52.03     17.18 o 
  -4   1  12       24.19       36.67     15.70 o 
  -3   1  12      289.98      249.41     21.79 o 
  -2   1  12     1873.32     2000.90     45.92 o 
  -1   1  12     1559.50     1606.31     37.22 o 
   0   1  12       88.40       97.05      7.95 o 
   1   1  12     1561.02     1827.91     38.47 o 
   2   1  12     1875.07     1978.57     47.77 o 
   3   1  12      289.79      225.63     24.36 o 
   4   1  12       24.15       20.70      6.68 o 
   5   1  12       41.64        0.00     20.03 o 
   6   1  12       21.44       25.75      7.75 o 
   7   1  12        1.34        9.95      9.95 o 
  -7   2  12        1.18       18.51      8.62 o 
  -6   2  12       13.99       20.42     12.58 o 
  -5   2  12       41.08       71.55     17.63 o 
  -4   2  12      184.02      233.84     24.63 o 
  -3   2  12       92.29       94.08     15.75 o 
  -2   2  12      486.23      479.90     25.98 o 
  -1   2  12      565.60      498.07     22.41 o 
   0   2  12       69.55       60.35     10.71 o 
   1   2  12      564.77      525.77     22.79 o 
   2   2  12      486.22      470.45     26.04 o 
   3   2  12       92.20       79.63     18.22 o 
   4   2  12      183.84      170.44     24.99 o 
   5   2  12       41.18       53.65     23.67 o 
   6   2  12       14.01        2.54     16.26 o 
   7   2  12        1.18       10.61     10.61 o 
  -6   3  12       25.93       51.85     12.35 o 
  -5   3  12      166.02      196.75     25.19 o 
  -4   3  12      157.13      123.25     22.60 o 
  -3   3  12      219.03      265.62     22.61 o 
  -2   3  12      304.94      330.83     23.69 o 
  -1   3  12       72.66       50.72     13.91 o 
   0   3  12     1028.99      943.76     33.83 o 
   1   3  12       72.56       66.57     14.09 o 
   2   3  12      304.73      337.23     26.17 o 
   3   3  12      219.37      244.60     27.28 o 
   4   3  12      157.36      184.65     24.30 o 
   5   3  12      165.90      183.66     26.20 o 
   6   3  12       25.89       18.86     16.83 o 
  -6   4  12        2.06       11.69     13.63 o 
  -5   4  12      136.04      162.18     20.93 o 
  -4   4  12      112.39      140.60     23.91 o 
  -3   4  12      113.87       74.72     21.13 o 
  -2   4  12       84.41       75.44     15.04 o 
  -1   4  12     1328.20     1360.86     39.93 o 
   0   4  12     1416.92     1438.80     30.81 o 
   1   4  12     1328.01     1469.34     45.52 o 
   2   4  12       84.39       84.95     19.01 o 
   3   4  12      113.97      176.48     23.56 o 
   4   4  12      112.34      131.07     25.21 o 
   5   4  12      136.02      180.27     26.33 o 
   6   4  12        2.06       10.72     17.68 o 
  -6   5  12        4.54        8.61     13.77 o 
  -5   5  12       50.29       39.27     21.45 o 
  -4   5  12      103.99       56.00     24.29 o 
  -3   5  12      386.00      387.70     31.18 o 
  -2   5  12      168.97      192.10     19.54 o 
  -1   5  12      213.11      226.74     22.86 o 
   0   5  12      222.00      247.43     21.90 o 
   1   5  12      213.34      231.58     23.75 o 
   2   5  12      168.81      218.63     22.14 o 
   3   5  12      385.89      332.84     34.90 o 
   4   5  12      103.94       56.89     28.22 o 
   5   5  12       50.29       57.86     21.67 o 
   6   5  12        4.51       12.23     12.82 o 
  -6   6  12        5.76        9.55     12.87 o 
  -5   6  12        0.16       33.07     14.24 o 
  -4   6  12      544.33      559.72     38.23 o 
  -3   6  12       39.79       38.20     19.66 o 
  -2   6  12       45.42       52.26     17.46 o 
  -1   6  12      221.27      209.37     21.43 o 
   0   6  12      140.52      112.85     21.66 o 
   1   6  12      221.17      244.85     21.79 o 
   2   6  12       45.43       47.04     14.80 o 
   3   6  12       39.87       37.95     20.82 o 
   4   6  12      544.53      518.92     37.29 o 
   5   6  12        0.16       14.13     15.50 o 
   6   6  12        5.75        0.00     12.74 o 
  -5   7  12        8.88       19.29     14.42 o 
  -4   7  12        3.24       29.24     15.49 o 
  -3   7  12       42.79       48.44     17.42 o 
  -2   7  12        7.06       16.19     16.82 o 
  -1   7  12        4.56       16.77     12.53 o 
   0   7  12       27.52       40.66     11.25 o 
   1   7  12        4.54       16.00     16.00 o 
   2   7  12        7.12        4.98     17.17 o 
   3   7  12       42.79       71.57     23.10 o 
   4   7  12        3.26        5.66     21.05 o 
   5   7  12        8.86        2.50     14.59 o 
  -5   8  12        4.87        6.52     13.81 o 
  -4   8  12       29.10        2.64     19.85 o 
  -3   8  12       13.28        2.67     17.48 o 
  -2   8  12        8.83       17.57     17.57 o 
  -1   8  12      161.88      193.90     24.15 o 
   0   8  12       58.51       71.75     17.62 o 
   1   8  12      161.73      156.16     26.55 o 
   2   8  12        8.82        5.21     18.68 o 
   3   8  12       13.28       16.42     18.60 o 
   4   8  12       29.11       42.18     17.63 o 
   5   8  12        4.88       10.51     13.56 o 
  -5   9  12        4.69       10.70     13.53 o 
  -4   9  12        6.75        2.47     15.10 o 
  -3   9  12        3.23       21.54     16.09 o 
  -2   9  12       49.94       29.23     22.61 o 
  -1   9  12        1.45       12.65     19.32 o 
   0   9  12      130.64      105.11     20.34 o 
   1   9  12        1.45        7.60     15.30 o 
   2   9  12       49.82       71.57     15.14 o 
   3   9  12        3.25        5.26     12.98 o 
   4   9  12        6.78       14.08     14.08 o 
   5   9  12        4.68       24.14      8.63 o 
  -4  10  12        2.58        6.26      9.59 o 
  -3  10  12        1.72       12.64     14.15 o 
  -2  10  12        7.90        7.94     14.22 o 
  -1  10  12       32.93       26.00     20.18 o 
   0  10  12      116.25      154.50     15.75 o 
   1  10  12       32.91       20.42     20.25 o 
   2  10  12        7.90        5.12     15.63 o 
   3  10  12        1.71       11.90     14.63 o 
   4  10  12        2.57        5.65     11.96 o 
  -3  11  12        0.93        6.36     13.49 o 
  -2  11  12       10.25       19.29     14.42 o 
  -1  11  12        4.88        7.40     16.40 o 
   0  11  12       28.16       80.63     35.91 o 
   1  11  12        4.90       16.69     14.15 o 
   2  11  12       10.26        9.11     13.89 o 
   3  11  12        0.93        3.86      9.53 o 
  -2  12  12        3.22       12.21     12.21 o 
  -1  12  12        5.74        6.17     11.75 o 
   0  12  12        1.80        7.06      9.47 o 
   1  12  12        5.74       23.57     11.55 o 
   2  12  12        3.22       10.49     11.36 o 
   1   0  13       81.91       76.58     76.58 o 
   2   0  13       57.56       39.99     46.41 o 
   3   0  13      536.09      704.80     82.42 o 
   4   0  13      804.21      789.66     60.35 o 
   5   0  13       33.97        8.51     44.06 o 
   6   0  13        0.78        8.97      9.83 o 
   7   0  13       14.70        7.33      7.33 o 
  -7   1  13        6.14        0.00      9.17 o 
  -6   1  13       70.57       36.90     17.89 o 
  -5   1  13      304.88      304.17     27.48 o 
  -4   1  13       12.00       21.69     11.76 o 
  -3   1  13     1038.95     1008.41     38.25 o 
  -2   1  13     1200.66     1221.95     36.83 o 
  -1   1  13     1669.79     1543.23     38.15 o 
   0   1  13       11.79       13.58      5.74 o 
   1   1  13     1670.50     1784.21     40.73 o 
   2   1  13     1199.90     1241.59     39.41 o 
   3   1  13     1038.77     1000.85     40.47 o 
   4   1  13       11.95       24.73     13.83 o 
   5   1  13      305.04      292.88     28.99 o 
   6   1  13       70.52       77.89     17.00 o 
   7   1  13        6.15        1.50      8.96 o 
  -7   2  13        1.47       21.13      7.91 o 
  -6   2  13        0.34        0.20     15.56 o 
  -5   2  13       20.23       26.72     20.06 o 
  -4   2  13      109.99      140.33     18.36 o 
  -3   2  13       47.82       87.77     15.01 o 
  -2   2  13     2430.53     2418.58     53.30 o 
  -1   2  13       52.78       47.38     11.17 o 
   0   2  13      161.68      147.12     12.05 o 
   1   2  13       52.85       59.22      8.90 o 
   2   2  13     2432.95     2440.17     56.21 o 
   3   2  13       47.69       81.83     16.19 o 
   4   2  13      109.67      120.21     19.58 o 
   5   2  13       20.20       35.00     17.62 o 
   6   2  13        0.34        0.00     13.80 o 
   7   2  13        1.46        1.55     11.02 o 
  -6   3  13       16.13       39.39     16.48 o 
  -5   3  13        0.92        0.00     15.81 o 
  -4   3  13       94.85      123.27     21.45 o 
  -3   3  13        2.48       15.91     15.91 o 
  -2   3  13       22.61       33.01     11.33 o 
  -1   3  13     1165.48     1098.04     34.04 o 
   0   3  13      544.16      606.96     18.05 o 
   1   3  13     1165.81     1186.08     36.96 o 
   2   3  13       22.57        1.74     14.17 o 
   3   3  13        2.51        8.81     14.76 o 
   4   3  13       94.97      144.26     24.56 o 
   5   3  13        0.90       22.68     22.68 o 
   6   3  13       16.15       10.49     15.12 o 
  -6   4  13       49.15        7.00     16.80 o 
  -5   4  13       49.54       13.42     20.92 o 
  -4   4  13       25.84        7.53     19.96 o 
  -3   4  13       25.43       48.92     14.91 o 
  -2   4  13      385.59      413.86     26.64 o 
  -1   4  13     1555.29     1600.17     42.68 o 
   0   4  13      259.18      243.54     43.53 o 
   1   4  13     1554.67     1513.70     46.31 o 
   2   4  13      384.95      376.10     29.40 o 
   3   4  13       25.29       20.59     20.59 o 
   4   4  13       25.72       20.27     23.27 o 
   5   4  13       49.47       67.19     22.93 o 
   6   4  13       49.22       38.93     14.82 o 
  -6   5  13        2.11        2.15     13.33 o 
  -5   5  13       38.56       44.77     17.74 o 
  -4   5  13      107.67      124.00     26.30 o 
  -3   5  13      165.33      175.16     22.66 o 
  -2   5  13      316.29      328.43     25.23 o 
  -1   5  13      307.52      318.75     24.06 o 
   0   5  13      160.65      165.48     15.14 o 
   1   5  13      307.44      380.50     26.53 o 
   2   5  13      316.20      249.80     28.32 o 
   3   5  13      165.43      128.79     27.30 o 
   4   5  13      107.64      157.72     25.97 o 
   5   5  13       38.49       38.89     20.46 o 
   6   5  13        2.12       14.87     14.87 o 
  -6   6  13        4.46       11.25      9.72 o 
  -5   6  13        0.75       15.24     14.93 o 
  -4   6  13       16.69        2.62     21.81 o 
  -3   6  13       91.19       79.98     21.52 o 
  -2   6  13        4.64       19.15     12.84 o 
  -1   6  13       16.97        0.00     12.83 o 
   0   6  13       21.01       41.59     10.71 o 
   1   6  13       16.94       36.92     12.68 o 
   2   6  13        4.61       17.49     17.49 o 
   3   6  13       91.16       67.87     27.24 o 
   4   6  13       16.74       43.97     18.62 o 
   5   6  13        0.75       16.61     14.34 o 
   6   6  13        4.48       23.66     10.92 o 
  -5   7  13       14.36       23.85     15.25 o 
  -4   7  13       21.40       20.62      6.02 o 
  -3   7  13      102.59      135.96     23.99 o 
  -2   7  13        1.77       30.33     13.86 o 
  -1   7  13       11.12       36.03     12.37 o 
   0   7  13       66.05       38.94     13.04 o 
   1   7  13       11.09       13.40     16.37 o 
   2   7  13        1.76        1.93      0.56 o 
   3   7  13      102.46       76.66     25.54 o 
   4   7  13       21.38        0.00     18.19 o 
   5   7  13       14.36        0.00     15.84 o 
  -5   8  13        1.72        2.12     12.60 o 
  -4   8  13       39.21       18.22     19.87 o 
  -3   8  13       36.25       31.95     18.08 o 
  -2   8  13       87.52       63.03     20.49 o 
  -1   8  13      129.26      124.13     22.44 o 
   0   8  13      350.49      271.98     35.10 o 
   1   8  13      129.17      174.59     22.06 o 
   2   8  13       87.43       77.27     22.32 o 
   3   8  13       36.30       13.49     19.18 o 
   4   8  13       39.15        2.58     19.66 o 
   5   8  13        1.71       12.11     11.86 o 
  -5   9  13        1.87       22.33      8.36 o 
  -4   9  13        1.29       17.33     17.33 o 
  -3   9  13       11.85       10.62     18.54 o 
  -2   9  13       37.35       15.83     21.32 o 
  -1   9  13       50.39      100.57     19.48 o 
   0   9  13       63.94       77.51     13.18 o 
   1   9  13       50.44       47.48     18.40 o 
   2   9  13       37.36       33.81     19.18 o 
   3   9  13       11.87        2.57     17.30 o 
   4   9  13        1.30       15.14     15.14 o 
   5   9  13        1.87        9.11      9.86 o 
  -4  10  13       16.95       10.11     12.42 o 
  -3  10  13        8.23        0.00     14.57 o 
  -2  10  13        1.64        7.82     18.05 o 
  -1  10  13       10.44       23.09     18.45 o 
   0  10  13        0.41       12.13     12.13 o 
   1  10  13       10.46       18.17     18.17 o 
   2  10  13        1.65       14.92     13.79 o 
   3  10  13        8.24       29.78     13.58 o 
   4  10  13       16.94       35.76      8.82 o 
  -3  11  13        3.96        4.12     10.91 o 
  -2  11  13        3.89       18.43     18.43 o 
  -1  11  13        4.36       14.46     16.38 o 
   0  11  13        2.13       11.04     11.04 o 
   1  11  13        4.35       17.86     17.86 o 
   2  11  13        3.88       13.43     13.43 o 
   3  11  13        3.96       11.18     11.18 o 
  -2  12  13        5.01       10.92      9.45 o 
  -1  12  13        0.89        5.97     12.63 o 
   0  12  13       25.09       15.85     13.69 o 
   1  12  13        0.88        1.88     10.28 o 
   2  12  13        5.01        6.60     10.57 o 
   0   0  14      463.71      460.01     24.61 o 
   1   0  14      338.95      234.52     48.23 o 
   2   0  14      100.37      179.31    179.31 o 
   3   0  14      777.85      841.61     26.14 o 
   4   0  14       16.62        2.97     21.27 o 
   5   0  14       77.22       72.79     21.10 o 
   6   0  14        0.14       18.58     20.57 o 
   7   0  14       15.74        4.02      7.12 o 
  -7   1  14        0.82        8.38      7.26 o 
  -6   1  14       18.17        2.24     14.03 o 
  -5   1  14       50.32       36.44     19.94 o 
  -4   1  14      455.47      461.81     29.65 o 
  -3   1  14      444.62      444.01     27.34 o 
  -2   1  14     1579.96     1584.99     43.03 o 
  -1   1  14      292.42      278.69     18.89 o 
   0   1  14      559.21      505.69     15.54 o 
   1   1  14      291.88      278.91     18.93 o 
   2   1  14     1578.31     1689.40     45.98 o 
   3   1  14      445.08      443.03     28.00 o 
   4   1  14      455.18      508.67     32.26 o 
   5   1  14       50.29       56.46     18.58 o 
   6   1  14       18.14       14.17     13.88 o 
   7   1  14        0.82       10.28      8.71 o 
  -6   2  14       54.75       40.01     16.73 o 
  -5   2  14       68.36       34.86     22.98 o 
  -4   2  14      111.70       83.30     22.30 o 
  -3   2  14      127.57      123.14     18.72 o 
  -2   2  14       60.77       67.91     14.34 o 
  -1   2  14      552.29      523.71     23.66 o 
   0   2  14     1033.55      992.44     21.66 o 
   1   2  14      552.49      583.98     25.84 o 
   2   2  14       60.92       58.87     15.00 o 
   3   2  14      127.43       88.51     20.23 o 
   4   2  14      111.68      103.00     21.51 o 
   5   2  14       68.25       48.83     27.61 o 
   6   2  14       54.79       64.26     18.33 o 
  -6   3  14       15.37       14.68     15.92 o 
  -5   3  14       29.08       48.79     19.16 o 
  -4   3  14      194.74      234.13     24.58 o 
  -3   3  14       66.17       79.43     16.20 o 
  -2   3  14       93.97      114.40     15.56 o 
  -1   3  14      186.70      188.10     18.58 o 
   0   3  14     4557.07     4942.04     67.77 o 
   1   3  14      186.84      218.37     18.70 o 
   2   3  14       93.82      114.80     16.36 o 
   3   3  14       65.93       98.43     16.58 o 
   4   3  14      194.31      244.28     26.94 o 
   5   3  14       29.06       61.02     20.94 o 
   6   3  14       15.39       30.77     16.67 o 
  -6   4  14        6.62       20.82     14.71 o 
  -5   4  14       82.97       13.50     25.31 o 
  -4   4  14       80.54      140.39     23.53 o 
  -3   4  14      303.48      313.85     25.62 o 
  -2   4  14      183.22      218.00     22.65 o 
  -1   4  14       28.90       38.31     14.45 o 
   0   4  14     1318.35     1283.61     27.51 o 
   1   4  14       28.94       28.55     15.40 o 
   2   4  14      183.47      195.16     23.24 o 
   3   4  14      303.27      296.95     28.26 o 
   4   4  14       80.63       63.42     24.40 o 
   5   4  14       83.05       75.19     24.41 o 
   6   4  14        6.61       16.58     16.58 o 
  -6   5  14        9.61       29.49     13.26 o 
  -5   5  14       43.63        5.29     17.43 o 
  -4   5  14      146.60      133.53     22.64 o 
  -3   5  14      421.21      383.15     28.60 o 
  -2   5  14       19.10       41.66     13.73 o 
  -1   5  14      126.49      134.71     17.27 o 
   0   5  14      446.19      409.52     22.07 o 
   1   5  14      126.51      157.06     19.89 o 
   2   5  14       19.13        6.70     16.10 o 
   3   5  14      421.17      324.65     34.86 o 
   4   5  14      146.56       94.71     27.39 o 
   5   5  14       43.63        8.81     20.35 o 
   6   5  14        9.64       14.09     14.09 o 
  -6   6  14        7.11        1.83     10.86 o 
  -5   6  14       10.20        5.05     18.34 o 
  -4   6  14       48.46       34.54     21.57 o 
  -3   6  14       99.86      130.29     20.91 o 
  -2   6  14       53.20       36.89     17.94 o 
  -1   6  14       22.37       19.31     14.98 o 
   0   6  14      245.16      215.63     16.95 o 
   1   6  14       22.29       39.48     14.79 o 
   2   6  14       53.36       45.46     20.51 o 
   3   6  14       99.86       89.69     24.68 o 
   4   6  14       48.49        5.81     23.04 o 
   5   6  14       10.25       29.81     16.65 o 
   6   6  14        7.11       11.33     11.11 o 
  -5   7  14       29.11        2.34     15.40 o 
  -4   7  14       53.72       26.54     21.24 o 
  -3   7  14       57.76      103.19     21.23 o 
  -2   7  14       98.39       61.31     22.32 o 
  -1   7  14      205.43      227.44     24.37 o 
   0   7  14       85.87       74.03     14.80 o 
   1   7  14      205.51      237.85     23.14 o 
   2   7  14       98.54       97.56     19.92 o 
   3   7  14       57.80       32.69     20.67 o 
   4   7  14       53.67       55.09     16.50 o 
   5   7  14       29.12       16.56     14.80 o 
  -5   8  14       14.17       35.15     10.58 o 
  -4   8  14        5.35       28.29     15.80 o 
  -3   8  14        2.79       21.25     15.88 o 
  -2   8  14       73.63       37.88     22.95 o 
  -1   8  14       84.82       70.45     20.04 o 
   0   8  14       15.53       24.62     11.17 o 
   1   8  14       84.76       73.90     23.17 o 
   2   8  14       73.61       74.40     17.30 o 
   3   8  14        2.79       18.30     18.30 o 
   4   8  14        5.33        7.54     14.33 o 
   5   8  14       14.16       17.42     11.67 o 
  -4   9  14       13.41       25.91     12.06 o 
  -3   9  14        0.63       17.56     17.56 o 
  -2   9  14      167.88      164.83     25.89 o 
  -1   9  14       95.61       97.37     19.28 o 
   0   9  14       11.19       11.74      3.58 o 
   1   9  14       95.66       93.54     21.21 o 
   2   9  14      167.93      188.91     25.17 o 
   3   9  14        0.63        0.87     13.27 o 
   4   9  14       13.37       13.84     13.84 o 
  -4  10  14        0.10        1.96     10.68 o 
  -3  10  14        9.17        2.42     14.35 o 
  -2  10  14       17.10       33.31     15.18 o 
  -1  10  14        3.02       10.11     16.89 o 
   0  10  14       59.05       19.34     14.26 o 
   1  10  14        3.00       26.72     15.67 o 
   2  10  14       17.12       16.90     16.95 o 
   3  10  14        9.19       13.23     14.31 o 
   4  10  14        0.10        8.46      9.46 o 
  -3  11  14        1.78        1.98     11.74 o 
  -2  11  14        7.60        6.86     13.05 o 
  -1  11  14        2.52        9.39     13.54 o 
   0  11  14        0.02        3.16      9.53 o 
   1  11  14        2.51       13.31     11.49 o 
   2  11  14        7.61       35.53     11.47 o 
   3  11  14        1.78        1.66      0.44 o 
  -2  12  14        7.91       15.67      9.95 o 
  -1  12  14       11.49       12.88     12.88 o 
   0  12  14        7.70        0.88     10.30 o 
   1  12  14       11.50        3.55     11.20 o 
   2  12  14        7.90       13.96     11.58 o 
   1   0  15     1636.13     1969.92    246.24 o 
   2   0  15      576.35      602.23     27.26 o 
   3   0  15        4.62       80.94     80.94 o 
   4   0  15        5.34       62.85     78.18 o 
   5   0  15        1.64        1.94     20.14 o 
   6   0  15        8.35       14.87     19.35 o 
   7   0  15       10.59       11.51     11.01 o 
  -6   1  15       16.44       24.02     11.98 o 
  -5   1  15        4.00       16.84     16.46 o 
  -4   1  15       64.72       46.00     19.43 o 
  -3   1  15       39.85       30.81     14.59 o 
  -2   1  15      406.79      386.17     25.16 o 
  -1   1  15      119.16      117.61     12.76 o 
   0   1  15      112.78      108.94     10.56 o 
   1   1  15      119.13      139.70     15.34 o 
   2   1  15      406.24      396.75     25.61 o 
   3   1  15       39.84       55.12     16.23 o 
   4   1  15       64.71       45.14     19.30 o 
   5   1  15        3.97       28.65     15.17 o 
   6   1  15       16.38        2.35     16.10 o 
  -6   2  15        8.19       12.24     13.42 o 
  -5   2  15      301.71      294.67     31.64 o 
  -4   2  15       18.53        2.42     19.95 o 
  -3   2  15       97.13      100.89     17.97 o 
  -2   2  15      167.32      166.88     17.39 o 
  -1   2  15      463.75      442.42     22.97 o 
   0   2  15      224.57      225.41     16.26 o 
   1   2  15      463.70      453.86     25.76 o 
   2   2  15      167.68      135.06     18.36 o 
   3   2  15       97.18      110.36     19.08 o 
   4   2  15       18.49        2.52     19.57 o 
   5   2  15      301.54      227.27     32.55 o 
   6   2  15        8.18       22.08     15.58 o 
  -6   3  15        0.40        0.00     14.24 o 
  -5   3  15       28.95        8.20     19.67 o 
  -4   3  15      299.56      287.84     28.55 o 
  -3   3  15      128.67      142.62     21.12 o 
  -2   3  15      219.32      270.26     20.70 o 
  -1   3  15      208.64      257.06     19.91 o 
   0   3  15      599.47      576.09     19.62 o 
   1   3  15      208.69      202.05     20.44 o 
   2   3  15      219.23      216.74     23.68 o 
   3   3  15      128.67      203.38     24.45 o 
   4   3  15      299.10      287.37     28.96 o 
   5   3  15       28.97       23.18     17.35 o 
   6   3  15        0.40        5.01     13.63 o 
  -6   4  15        5.15       16.02     10.18 o 
  -5   4  15        4.70        2.72     18.56 o 
  -4   4  15      257.52      269.86     27.98 o 
  -3   4  15      316.36      295.02     28.69 o 
  -2   4  15      550.24      519.44     31.29 o 
  -1   4  15      579.64      678.03     30.23 o 
   0   4  15      108.14      126.09     11.45 o 
   1   4  15      579.89      571.46     35.06 o 
   2   4  15      550.67      612.21     33.55 o 
   3   4  15      316.26      315.23     31.37 o 
   4   4  15      257.25      300.01     30.10 o 
   5   4  15        4.69       26.75     15.96 o 
   6   4  15        5.14       14.62     15.12 o 
  -6   5  15       11.70        2.08     12.93 o 
  -5   5  15       26.75       23.84     17.59 o 
  -4   5  15      341.89      254.56     32.03 o 
  -3   5  15      109.15      137.50     21.62 o 
  -2   5  15       50.07       32.59     15.80 o 
  -1   5  15      149.85      172.69     19.79 o 
   0   5  15      101.43       92.30     16.07 o 
   1   5  15      149.59      119.82     19.79 o 
   2   5  15       50.07       31.80     19.06 o 
   3   5  15      109.09      146.02     20.93 o 
   4   5  15      342.10      321.28     36.58 o 
   5   5  15       26.82       37.57     16.20 o 
   6   5  15       11.69       37.25     12.77 o 
  -6   6  15        2.88        0.00     10.46 o 
  -5   6  15       26.35        5.03     15.33 o 
  -4   6  15       93.76       96.21     20.97 o 
  -3   6  15      159.56      142.11     24.18 o 
  -2   6  15        6.85        8.85     14.82 o 
  -1   6  15       80.77       86.95     17.46 o 
   0   6  15       32.78       61.56     12.13 o 
   1   6  15       80.93       80.15     19.99 o 
   2   6  15        6.89        8.69      2.16 o 
   3   6  15      159.66      187.81     27.44 o 
   4   6  15       93.80      103.76     23.30 o 
   5   6  15       26.37       34.46     18.11 o 
   6   6  15        2.87       13.96     13.96 o 
  -5   7  15       21.42        9.25     16.12 o 
  -4   7  15      104.37      100.56     22.78 o 
  -3   7  15      127.50      150.46     23.66 o 
  -2   7  15      152.82      104.86     22.56 o 
  -1   7  15      148.22      128.22     21.62 o 
   0   7  15        0.07        2.03      9.46 o 
   1   7  15      148.36      158.07     21.97 o 
   2   7  15      152.75      137.87     23.62 o 
   3   7  15      127.46       73.14     26.83 o 
   4   7  15      104.50      124.73     22.33 o 
   5   7  15       21.41        6.89     17.13 o 
  -5   8  15       14.55       14.04     13.70 o 
  -4   8  15       15.89       17.77     19.15 o 
  -3   8  15        1.14        2.63     12.84 o 
  -2   8  15        0.80       12.63     17.73 o 
  -1   8  15       16.22        7.06     16.95 o 
   0   8  15        0.33        4.50     11.36 o 
   1   8  15       16.19       33.22     17.59 o 
   2   8  15        0.80        7.65     18.33 o 
   3   8  15        1.14       18.63     18.63 o 
   4   8  15       15.90        9.76     16.83 o 
   5   8  15       14.55       20.34     10.77 o 
  -4   9  15        7.55        2.29     14.10 o 
  -3   9  15       14.78        7.75     16.40 o 
  -2   9  15        0.96       19.56     19.56 o 
  -1   9  15       74.55       94.18     18.38 o 
   0   9  15        5.17        2.17     10.84 o 
   1   9  15       74.53       77.57     15.27 o 
   2   9  15        0.96       16.65     16.65 o 
   3   9  15       14.80       14.59     16.52 o 
   4   9  15        7.56       10.38     12.77 o 
  -4  10  15        2.49       13.08      9.79 o 
  -3  10  15        4.26       13.47     13.47 o 
  -2  10  15       12.98        2.53     16.46 o 
  -1  10  15        8.26       24.80     15.87 o 
   0  10  15       18.29        5.26     25.94 o 
   1  10  15        8.29        4.74     15.60 o 
   2  10  15       13.01       16.10     16.10 o 
   3  10  15        4.26       10.56     11.59 o 
   4  10  15        2.48        1.60     10.27 o 
  -3  11  15        1.80        3.79     12.51 o 
  -2  11  15        2.76       11.08     16.34 o 
  -1  11  15       14.32       20.54     15.81 o 
   0  11  15        1.65        1.72      0.42 o 
   1  11  15       14.33       27.71     12.63 o 
   2  11  15        2.75        9.96     10.92 o 
   3  11  15        1.80        1.63      9.68 o 
  -2  12  15        6.88       14.89     10.99 o 
  -1  12  15       10.65        5.48     12.15 o 
   0  12  15        8.09        7.17      7.77 o 
   1  12  15       10.66       20.13     11.39 o 
   2  12  15        6.89        2.91      9.56 o 
   0   0  16      733.39      643.45     21.43 o 
   1   0  16     2787.68     3369.99   1035.41 o 
   2   0  16     1123.04     1319.47     49.52 o 
   3   0  16      266.43       72.97    120.02 o 
   4   0  16      401.64      426.25     60.52 o 
   5   0  16        0.37       18.98     18.98 o 
   6   0  16       24.86       26.01     10.13 o 
  -6   1  16        4.22        4.23     13.56 o 
  -5   1  16      139.22      145.41     22.49 o 
  -4   1  16      243.38      301.92     26.59 o 
  -3   1  16      310.21      262.74     23.10 o 
  -2   1  16      481.93      471.15     26.87 o 
  -1   1  16      919.57      977.25     32.85 o 
   0   1  16        4.42        4.73      7.11 o 
   1   1  16      920.57     1005.28     33.71 o 
   2   1  16      481.72      501.84     29.66 o 
   3   1  16      310.07      339.71     27.11 o 
   4   1  16      243.55      273.34     30.10 o 
   5   1  16      139.18      174.18     23.70 o 
   6   1  16        4.22        7.04     14.18 o 
  -6   2  16        1.65        0.00     14.03 o 
  -5   2  16      119.08      119.93     25.30 o 
  -4   2  16       99.10      112.26     22.25 o 
  -3   2  16       12.20       14.95      4.30 o 
  -2   2  16      616.32      692.99     30.03 o 
  -1   2  16      310.67      295.51     22.97 o 
   0   2  16      184.65      171.46     12.46 o 
   1   2  16      310.19      310.70     23.86 o 
   2   2  16      616.66      591.58     30.76 o 
   3   2  16       12.25       12.96     13.37 o 
   4   2  16       99.26       82.21     20.35 o 
   5   2  16      119.17       85.75     22.45 o 
   6   2  16        1.66       16.72     16.72 o 
  -6   3  16        0.12       14.30     14.77 o 
  -5   3  16        5.56        5.49     17.24 o 
  -4   3  16       21.94       43.40     17.21 o 
  -3   3  16      100.52      114.41     17.38 o 
  -2   3  16      236.56      215.71     20.89 o 
  -1   3  16     3087.76     2962.82     59.23 o 
   0   3  16       85.68       96.92     10.42 o 
   1   3  16     3089.98     3069.76     60.99 o 
   2   3  16      236.79      211.36     21.73 o 
   3   3  16      100.51      103.16     20.75 o 
   4   3  16       22.00       24.75     19.80 o 
   5   3  16        5.54       17.40     17.98 o 
   6   3  16        0.12        2.46     15.40 o 
  -6   4  16        1.12       22.51     11.39 o 
  -5   4  16      137.47      119.98     22.87 o 
  -4   4  16      149.96      171.35     24.13 o 
  -3   4  16      609.72      653.46     35.80 o 
  -2   4  16      112.94       90.53     18.77 o 
  -1   4  16      837.46      836.49     33.59 o 
   0   4  16      340.87      340.29     18.61 o 
   1   4  16      837.45      864.71     37.16 o 
   2   4  16      112.53       99.98     16.60 o 
   3   4  16      609.72      589.21     38.47 o 
   4   4  16      150.04      139.08     26.64 o 
   5   4  16      137.46      129.64     24.01 o 
   6   4  16        1.12       30.80     13.27 o 
  -6   5  16        3.80        6.08     14.59 o 
  -5   5  16       19.28       37.07     15.86 o 
  -4   5  16       14.45       29.50     22.81 o 
  -3   5  16      290.57      300.11     30.95 o 
  -2   5  16      103.72      106.74     19.89 o 
  -1   5  16      281.93      259.08     24.30 o 
   0   5  16       42.63       39.41     10.85 o 
   1   5  16      282.71      292.88     25.34 o 
   2   5  16      103.81      108.55     20.17 o 
   3   5  16      290.31      329.36     30.83 o 
   4   5  16       14.49       50.01     24.99 o 
   5   5  16       19.26       45.51     16.39 o 
   6   5  16        3.79       14.41     14.41 o 
  -6   6  16        2.13       10.33      9.53 o 
  -5   6  16        9.06       15.35     15.35 o 
  -4   6  16       16.02       10.76     16.37 o 
  -3   6  16       84.02      131.47     22.54 o 
  -2   6  16      390.57      458.15     31.52 o 
  -1   6  16      159.57      155.71     22.02 o 
   0   6  16        6.90        0.68     11.38 o 
   1   6  16      159.56      117.90     23.48 o 
   2   6  16      390.09      385.51     33.58 o 
   3   6  16       83.96       70.96     24.72 o 
   4   6  16       15.98       34.33     16.80 o 
   5   6  16        9.04        7.77     15.64 o 
   6   6  16        2.13       15.39     10.35 o 
  -5   7  16       17.60       40.82     16.02 o 
  -4   7  16       32.58       15.81     20.65 o 
  -3   7  16       40.58       46.94     19.11 o 
  -2   7  16       68.97       89.12     20.12 o 
  -1   7  16       53.55       17.61     17.45 o 
   0   7  16      146.23      115.84     13.51 o 
   1   7  16       53.67       75.08     16.95 o 
   2   7  16       69.02       70.37     20.11 o 
   3   7  16       40.62       32.34     21.13 o 
   4   7  16       32.57       42.70     18.63 o 
   5   7  16       17.58        4.45     16.07 o 
  -5   8  16        3.52        5.80     11.70 o 
  -4   8  16       55.93       72.46     14.55 o 
  -3   8  16       14.68       23.66     16.69 o 
  -2   8  16        6.21        2.54     18.44 o 
  -1   8  16       51.26       30.69     18.03 o 
   0   8  16       10.62       18.76     12.64 o 
   1   8  16       51.24       47.28     18.14 o 
   2   8  16        6.21       15.14     19.18 o 
   3   8  16       14.70       36.13     15.45 o 
   4   8  16       55.94       33.31     18.28 o 
   5   8  16        3.51        0.00      9.76 o 
  -4   9  16       10.50        4.45     11.83 o 
  -3   9  16       12.23        2.56     15.62 o 
  -2   9  16        5.44        2.57     16.80 o 
  -1   9  16       16.87       22.11     15.61 o 
   0   9  16       17.10       14.24     19.74 o 
   1   9  16       16.91        2.38     18.81 o 
   2   9  16        5.45        2.45     14.59 o 
   3   9  16       12.21       11.83     15.94 o 
   4   9  16       10.52       33.83     12.21 o 
  -4  10  16        8.40        0.00     11.05 o 
  -3  10  16        0.60        9.14     14.63 o 
  -2  10  16        7.17       12.27     14.59 o 
  -1  10  16        8.46       17.01     18.35 o 
   0  10  16        0.13        5.08     10.50 o 
   1  10  16        8.47       16.10     14.38 o 
   2  10  16        7.14       15.83     10.99 o 
   3  10  16        0.60        6.06     10.85 o 
   4  10  16        8.40       20.92      8.45 o 
  -3  11  16        3.08        9.03     12.85 o 
  -2  11  16        2.17        4.25     12.05 o 
  -1  11  16        2.83        4.41     12.49 o 
   0  11  16        0.78       11.55     13.79 o 
   1  11  16        2.83        4.09     12.23 o 
   2  11  16        2.16        0.00     10.51 o 
   3  11  16        3.09        6.12      9.14 o 
  -1  12  16        0.22        6.94      9.42 o 
   0  12  16       14.61       17.45     15.28 o 
   1  12  16        0.21        4.73      8.47 o 
   1   0  17      333.67      403.35    891.90 o 
   2   0  17      333.19      250.08     92.15 o 
   3   0  17      750.76      775.23     91.24 o 
   4   0  17      175.36      208.74     17.91 o 
   5   0  17       83.48       67.65     16.93 o 
   6   0  17        0.02        0.63     16.84 o 
  -6   1  17       22.09       24.69     13.38 o 
  -5   1  17       56.61       37.77     19.47 o 
  -4   1  17      485.93      507.95     31.97 o 
  -3   1  17      558.13      599.12     30.50 o 
  -2   1  17      192.69      176.38     18.54 o 
  -1   1  17      396.72      397.78     22.99 o 
   0   1  17       79.72       84.49     10.28 o 
   1   1  17      396.67      427.37     23.92 o 
   2   1  17      192.75      254.21     21.40 o 
   3   1  17      557.91      612.17     34.07 o 
   4   1  17      485.94      583.37     37.34 o 
   5   1  17       56.61       58.73     21.37 o 
   6   1  17       22.08       13.97     16.43 o 
  -6   2  17        0.35       18.49     12.26 o 
  -5   2  17       15.49        5.27     17.42 o 
  -4   2  17       75.65      113.15     18.48 o 
  -3   2  17       20.20       20.76     13.30 o 
  -2   2  17      114.91       76.58     17.51 o 
  -1   2  17     1132.83     1318.62     38.80 o 
   0   2  17     1128.51     1120.42     24.75 o 
   1   2  17     1133.43     1138.87     42.09 o 
   2   2  17      114.98      139.62     19.28 o 
   3   2  17       20.19       17.93     14.76 o 
   4   2  17       75.68       63.17     18.57 o 
   5   2  17       15.40        8.38     22.91 o 
   6   2  17        0.35        9.63     15.86 o 
  -6   3  17        0.14        6.97     14.07 o 
  -5   3  17       27.82       60.20     16.68 o 
  -4   3  17       98.75      111.44     24.95 o 
  -3   3  17       59.27       84.31     17.57 o 
  -2   3  17       75.92       82.74     15.88 o 
  -1   3  17       75.40       98.59     16.08 o 
   0   3  17      193.45      180.03     20.47 o 
   1   3  17       75.32       31.72     18.28 o 
   2   3  17       75.68       85.94     20.04 o 
   3   3  17       59.33       38.57     20.93 o 
   4   3  17       98.82      122.93     24.71 o 
   5   3  17       27.83       58.09     18.32 o 
   6   3  17        0.14       12.09     14.35 o 
  -6   4  17        8.02        7.96      2.17 o 
  -5   4  17       29.42       13.65     21.27 o 
  -4   4  17      321.68      304.86     35.55 o 
  -3   4  17      284.84      225.74     25.65 o 
  -2   4  17      139.07      147.49     23.20 o 
  -1   4  17      432.28      393.50     25.78 o 
   0   4  17        0.43        1.32     16.05 o 
   1   4  17      432.24      402.84     28.17 o 
   2   4  17      139.03      133.53     20.21 o 
   3   4  17      284.91      269.11     29.27 o 
   4   4  17      321.87      344.35     32.70 o 
   5   4  17       29.42       61.44     16.73 o 
   6   4  17        8.04        4.59     14.47 o 
  -6   5  17        1.59       14.20     14.20 o 
  -5   5  17       33.03       18.48     19.45 o 
  -4   5  17      110.29      168.18     25.10 o 
  -3   5  17      186.04      222.34     27.38 o 
  -2   5  17      205.10      176.50     23.76 o 
  -1   5  17      117.31      155.73     19.93 o 
   0   5  17      171.14      171.39     14.44 o 
   1   5  17      117.16      109.74     20.31 o 
   2   5  17      205.01      197.93     26.52 o 
   3   5  17      186.29      154.31     30.26 o 
   4   5  17      110.42      117.65     26.24 o 
   5   5  17       33.08       67.25     17.37 o 
   6   5  17        1.59       18.21      9.30 o 
  -6   6  17        6.02       10.57     10.57 o 
  -5   6  17        6.90        0.00     17.44 o 
  -4   6  17       20.74       18.88     16.85 o 
  -3   6  17      376.40      384.52     32.92 o 
  -2   6  17      203.22      198.11     26.84 o 
  -1   6  17       91.82       99.43     17.67 o 
   0   6  17       58.49       56.44     10.08 o 
   1   6  17       91.87       80.74     19.68 o 
   2   6  17      203.09      190.19     29.38 o 
   3   6  17      376.43      309.62     35.14 o 
   4   6  17       20.70        5.69     21.09 o 
   5   6  17        6.89       10.11     15.96 o 
   6   6  17        6.02        1.61      9.96 o 
  -5   7  17        0.66        2.21     11.62 o 
  -4   7  17       15.58       36.69     14.82 o 
  -3   7  17       29.23       18.34     21.24 o 
  -2   7  17      177.82      197.31     25.46 o 
  -1   7  17       41.21       80.42     18.06 o 
   0   7  17        8.68       10.91     10.91 o 
   1   7  17       41.26       68.82     17.99 o 
   2   7  17      177.77      133.70     26.06 o 
   3   7  17       29.28        8.04     19.33 o 
   4   7  17       15.63       18.38     18.44 o 
   5   7  17        0.66        2.14     12.71 o 
  -5   8  17        3.49       13.41     13.41 o 
  -4   8  17       12.21       19.65     13.03 o 
  -3   8  17       43.91       28.73     20.98 o 
  -2   8  17      227.27      184.56     26.28 o 
  -1   8  17      246.84      262.98     25.20 o 
   0   8  17       17.57       23.43     10.80 o 
   1   8  17      246.78      238.26     25.26 o 
   2   8  17      227.29      218.19     28.04 o 
   3   8  17       43.93       63.51     20.01 o 
   4   8  17       12.18       25.46     10.94 o 
   5   8  17        3.48       18.40      9.17 o 
  -4   9  17        2.00        4.31     12.44 o 
  -3   9  17       23.52       49.93     17.18 o 
  -2   9  17       37.25       55.79     19.02 o 
  -1   9  17       21.33       60.95     16.66 o 
   0   9  17       28.95       11.39     14.96 o 
   1   9  17       21.33        4.72     15.51 o 
   2   9  17       37.27        9.63     18.06 o 
   3   9  17       23.52        6.89     13.89 o 
   4   9  17        2.01       13.27     13.27 o 
  -4  10  17        6.70        1.69      8.87 o 
  -3  10  17        0.90        4.43     12.48 o 
  -2  10  17       19.39       14.37     17.56 o 
  -1  10  17        8.76       28.57     13.18 o 
   0  10  17       20.54        8.76     18.07 o 
   1  10  17        8.74        8.95     12.90 o 
   2  10  17       19.38       32.74     13.20 o 
   3  10  17        0.90       21.23     11.26 o 
   4  10  17        6.70        5.58      9.20 o 
  -3  11  17        2.66       11.98     12.02 o 
  -2  11  17        2.60        8.19     11.59 o 
  -1  11  17        4.97        8.52     12.29 o 
   0  11  17        6.24       15.98      8.73 o 
   1  11  17        4.97       13.72     13.72 o 
   2  11  17        2.60        3.60      9.54 o 
   3  11  17        2.65        7.13      8.89 o 
  -1  12  17       12.40       27.92     10.59 o 
   0  12  17        2.00       23.71     14.43 o 
   1  12  17       12.40        4.42     10.61 o 
   0   0  18      180.91      163.58     16.82 o 
   1   0  18      459.66      350.01    203.73 o 
   2   0  18      206.19      233.65     66.85 o 
   3   0  18        0.40       25.83     27.89 o 
   4   0  18       14.07        8.05     15.51 o 
   5   0  18       68.12       58.15     16.96 o 
   6   0  18        9.20        2.89     11.06 o 
  -6   1  18       13.92        3.99     12.54 o 
  -5   1  18       16.73       14.76      3.96 o 
  -4   1  18       21.77       42.45     18.13 o 
  -3   1  18       33.59       40.54     12.26 o 
  -2   1  18      178.22      192.62     17.63 o 
  -1   1  18      574.20      524.34     26.63 o 
   0   1  18        9.10        5.33      7.15 o 
   1   1  18      573.71      619.10     30.15 o 
   2   1  18      177.83      131.66     21.21 o 
   3   1  18       33.67       57.36     14.54 o 
   4   1  18       21.73       53.86     17.05 o 
   5   1  18       16.68        2.70     19.89 o 
   6   1  18       13.92        2.28     15.50 o 
  -6   2  18        4.43       13.34     14.45 o 
  -5   2  18       94.44       88.68     19.59 o 
  -4   2  18       93.41      118.74     19.99 o 
  -3   2  18       63.08       63.66     16.64 o 
  -2   2  18      401.54      389.73     26.05 o 
  -1   2  18      285.37      283.56     21.97 o 
   0   2  18       87.96       78.10      9.29 o 
   1   2  18      285.47      289.70     22.81 o 
   2   2  18      401.45      397.02     28.59 o 
   3   2  18       62.93       76.64     16.07 o 
   4   2  18       93.21       64.64     24.76 o 
   5   2  18       94.45      135.11     22.74 o 
   6   2  18        4.44       17.69     17.69 o 
  -6   3  18       19.10       36.18     13.76 o 
  -5   3  18       11.38       13.61     16.15 o 
  -4   3  18      114.12      144.21     23.07 o 
  -3   3  18      107.76      100.10     18.02 o 
  -2   3  18      107.04      106.87     18.07 o 
  -1   3  18      557.30      576.06     29.56 o 
   0   3  18      239.94      244.75     24.92 o 
   1   3  18      557.84      561.92     32.71 o 
   2   3  18      107.17       74.97     22.38 o 
   3   3  18      107.75      121.83     22.95 o 
   4   3  18      114.02      147.88     27.10 o 
   5   3  18       11.34       14.55     20.44 o 
   6   3  18       19.12       33.16     14.18 o 
  -6   4  18       15.82       10.72     13.17 o 
  -5   4  18       43.41       38.10     20.86 o 
  -4   4  18      137.75      119.16     28.73 o 
  -3   4  18      138.65      185.54     26.63 o 
  -2   4  18      143.24      152.64     21.91 o 
  -1   4  18       72.82      100.73     16.30 o 
   0   4  18       14.18       12.60     10.05 o 
   1   4  18       72.92       71.28     19.30 o 
   2   4  18      143.33      126.50     22.70 o 
   3   4  18      138.56      166.56     25.64 o 
   4   4  18      137.83      134.17     27.18 o 
   5   4  18       43.47       17.46     22.81 o 
   6   4  18       15.83        6.70     14.18 o 
  -6   5  18        1.45        5.72     12.67 o 
  -5   5  18       31.66       31.47     15.44 o 
  -4   5  18       45.07       43.79     20.57 o 
  -3   5  18       84.47       75.64     21.52 o 
  -2   5  18      314.62      329.97     26.67 o 
  -1   5  18      149.23      170.89     21.62 o 
   0   5  18      349.04      326.75     17.80 o 
   1   5  18      148.89      123.42     23.13 o 
   2   5  18      314.65      330.12     30.19 o 
   3   5  18       84.43       57.59     22.48 o 
   4   5  18       45.13       53.05     21.59 o 
   5   5  18       31.65       35.93     14.50 o 
   6   5  18        1.46       11.29     11.29 o 
  -5   6  18       10.21       34.11     15.33 o 
  -4   6  18       49.30       16.25     17.59 o 
  -3   6  18       13.32       20.80     19.28 o 
  -2   6  18      395.92      397.43     36.34 o 
  -1   6  18      156.25      146.55     25.11 o 
   0   6  18      185.58      166.90     16.40 o 
   1   6  18      156.05      182.52     22.51 o 
   2   6  18      396.38      318.13     35.10 o 
   3   6  18       13.37        8.27     15.75 o 
   4   6  18       49.15       64.94     17.35 o 
   5   6  18       10.23        0.00     15.32 o 
  -5   7  18        1.89       12.95     13.38 o 
  -4   7  18       29.53       15.62     19.08 o 
  -3   7  18       70.08       86.81     18.95 o 
  -2   7  18      117.10      152.72     20.67 o 
  -1   7  18       16.84        2.25     14.84 o 
   0   7  18       16.49        7.81     18.12 o 
   1   7  18       16.87       25.49     15.62 o 
   2   7  18      117.01       88.72     22.68 o 
   3   7  18       70.09       53.51     18.38 o 
   4   7  18       29.48        7.75     17.19 o 
   5   7  18        1.89       13.34     13.34 o 
  -5   8  18        1.86        0.00     12.08 o 
  -4   8  18        7.33       24.06     17.42 o 
  -3   8  18       63.32       18.17     21.66 o 
  -2   8  18      164.67      171.90     26.82 o 
  -1   8  18       49.13       71.34     18.05 o 
   0   8  18        5.20        1.11     11.83 o 
   1   8  18       49.09       33.00     16.83 o 
   2   8  18      164.76      139.55     24.09 o 
   3   8  18       63.36       57.58     16.13 o 
   4   8  18        7.34        2.24     15.36 o 
   5   8  18        1.85        9.49      8.20 o 
  -4   9  18        8.32        8.32     15.07 o 
  -3   9  18        3.71        4.90     17.04 o 
  -2   9  18       11.18        4.99     17.47 o 
  -1   9  18       39.20       16.92     18.44 o 
   0   9  18        6.22        3.11     10.06 o 
   1   9  18       39.24       27.82     15.74 o 
   2   9  18       11.22       21.24     15.67 o 
   3   9  18        3.71       28.99     13.95 o 
   4   9  18        8.29       10.88      9.40 o 
  -3  10  18        3.59       25.54     13.85 o 
  -2  10  18       14.40        7.00     14.09 o 
  -1  10  18        7.05       15.48     15.48 o 
   0  10  18        5.86        9.86      9.86 o 
   1  10  18        7.06       19.53     12.40 o 
   2  10  18       14.40       14.73     14.98 o 
   3  10  18        3.59       13.88     13.88 o 
  -2  11  18        1.53       12.73     12.73 o 
  -1  11  18       19.47        4.11     14.30 o 
   0  11  18        5.36        5.77     21.64 o 
   1  11  18       19.52       20.50     12.02 o 
   2  11  18        1.53       11.38     11.38 o 
  -1  12  18        2.64       10.02     10.02 o 
   0  12  18        0.28       10.03     12.09 o 
   1  12  18        2.64        0.00      8.06 o 
   1   0  19      426.48      639.07    378.09 o 
   2   0  19       18.37       51.88     34.74 o 
   3   0  19       27.34       20.44     16.58 o 
   4   0  19       40.48       45.96     37.01 o 
   5   0  19      129.93      129.14     18.46 o 
   6   0  19       24.50        2.14     27.34 o 
  -6   1  19       26.29       25.56      6.75 o 
  -5   1  19       58.04       53.23     18.06 o 
  -4   1  19       63.72       71.96     20.34 o 
  -3   1  19       76.44       98.68     17.87 o 
  -2   1  19      162.16      169.49     16.71 o 
  -1   1  19       99.95      105.71     16.54 o 
   0   1  19      151.38      164.25     11.81 o 
   1   1  19       99.97      126.85     16.86 o 
   2   1  19      162.27      149.57     19.53 o 
   3   1  19       76.47       70.87     21.58 o 
   4   1  19       63.90       78.73     19.26 o 
   5   1  19       57.99       16.27     24.93 o 
   6   1  19       26.32       11.29     14.81 o 
  -6   2  19        9.06        4.27     14.26 o 
  -5   2  19       72.01       77.39     18.36 o 
  -4   2  19       54.38       27.28     21.11 o 
  -3   2  19       13.89        2.17     16.86 o 
  -2   2  19       92.64       71.16     16.59 o 
  -1   2  19      439.28      428.22     24.80 o 
   0   2  19     1042.53     1106.20     26.23 o 
   1   2  19      439.05      400.25     27.85 o 
   2   2  19       92.61      117.14     17.99 o 
   3   2  19       13.92       12.02     17.54 o 
   4   2  19       54.26       33.03     20.91 o 
   5   2  19       72.09       45.29     18.97 o 
   6   2  19        9.05        4.66     13.17 o 
  -6   3  19       21.13       17.44     15.00 o 
  -5   3  19       24.91       18.87     19.19 o 
  -4   3  19      107.89       79.34     26.42 o 
  -3   3  19      116.64      123.39     19.25 o 
  -2   3  19       89.64      132.48     19.81 o 
  -1   3  19      107.03       96.20     17.61 o 
   0   3  19      114.86      130.94     12.93 o 
   1   3  19      107.03      114.46     17.10 o 
   2   3  19       89.70      117.26     21.28 o 
   3   3  19      116.52      115.37     22.18 o 
   4   3  19      108.06      153.48     25.27 o 
   5   3  19       24.95        2.91     20.76 o 
   6   3  19       21.15       18.52     15.93 o 
  -6   4  19        2.32       10.35     11.59 o 
  -5   4  19        0.43        5.40     13.31 o 
  -4   4  19       77.50      114.91     19.32 o 
  -3   4  19       91.80      101.09     20.97 o 
  -2   4  19      236.52      202.61     22.82 o 
  -1   4  19       28.76       13.13     15.66 o 
   0   4  19        8.90        9.04     15.77 o 
   1   4  19       28.61       64.23     12.65 o 
   2   4  19      237.05      245.29     25.70 o 
   3   4  19       91.76      127.23     20.40 o 
   4   4  19       77.44       86.38     23.23 o 
   5   4  19        0.42       18.80     18.80 o 
   6   4  19        2.32        4.32     13.16 o 
  -6   5  19        4.11        0.00     10.76 o 
  -5   5  19       21.21        0.00     16.07 o 
  -4   5  19       37.53       30.34     19.34 o 
  -3   5  19      258.50      218.44     27.65 o 
  -2   5  19       75.99       43.27     18.48 o 
  -1   5  19      191.46      168.68     21.74 o 
   0   5  19       19.30       11.34     10.23 o 
   1   5  19      191.54      116.55     24.68 o 
   2   5  19       75.90       51.86     20.81 o 
   3   5  19      258.34      273.00     28.56 o 
   4   5  19       37.50       59.12     20.35 o 
   5   5  19       21.26       27.25     15.71 o 
   6   5  19        4.11        9.27     11.57 o 
  -5   6  19        5.80        4.79     14.59 o 
  -4   6  19       19.18       16.26     17.60 o 
  -3   6  19       91.17      105.27     24.56 o 
  -2   6  19       48.72       55.22     15.48 o 
  -1   6  19       23.73        6.53     17.84 o 
   0   6  19       25.08       14.86     19.44 o 
   1   6  19       23.77       40.92     16.69 o 
   2   6  19       48.72       17.79     21.25 o 
   3   6  19       91.18       49.94     24.92 o 
   4   6  19       19.19       36.52     15.75 o 
   5   6  19        5.81        5.91      1.64 o 
  -5   7  19        5.74       16.76     11.11 o 
  -4   7  19       10.72        7.72     15.57 o 
  -3   7  19       30.03       63.34     20.70 o 
  -2   7  19        1.16       14.96     19.50 o 
  -1   7  19       20.66       50.66     17.87 o 
   0   7  19      232.30      222.05     16.99 o 
   1   7  19       20.62       35.15     17.52 o 
   2   7  19        1.18       22.80     22.80 o 
   3   7  19       30.03       10.65     19.08 o 
   4   7  19       10.70        5.09     18.21 o 
   5   7  19        5.73        1.99     10.44 o 
  -5   8  19        5.48        1.70     10.57 o 
  -4   8  19       26.50       16.47     16.06 o 
  -3   8  19       77.47      118.29     22.34 o 
  -2   8  19        6.23       15.18     20.41 o 
  -1   8  19        5.70        7.15     15.17 o 
   0   8  19       22.54       28.68     10.14 o 
   1   8  19        5.68       23.53     15.74 o 
   2   8  19        6.21       19.83     16.33 o 
   3   8  19       77.46       49.32     20.11 o 
   4   8  19       26.48       26.17     13.51 o 
   5   8  19        5.49       17.88      7.72 o 
  -4   9  19        2.66       11.97     11.06 o 
  -3   9  19       19.09       19.11     11.78 o 
  -2   9  19       13.17        7.42     14.10 o 
  -1   9  19       20.73       11.97     20.88 o 
   0   9  19        2.59       16.96     16.96 o 
   1   9  19       20.70       47.98     17.05 o 
   2   9  19       13.14       18.50     15.91 o 
   3   9  19       19.07        2.16     12.84 o 
   4   9  19        2.65        5.18     10.44 o 
  -3  10  19        0.49        8.17     11.09 o 
  -2  10  19        3.58       15.06     15.06 o 
  -1  10  19        5.30        0.00     13.34 o 
   0  10  19        1.07        3.85     11.85 o 
   1  10  19        5.28       15.26     15.26 o 
   2  10  19        3.58       20.28     11.00 o 
   3  10  19        0.49        3.50      9.89 o 
  -2  11  19        0.46       13.03     11.06 o 
  -1  11  19        1.35       11.78     11.55 o 
   0  11  19        8.49       11.60     13.22 o 
   1  11  19        1.35       12.60     12.60 o 
   2  11  19        0.46        9.61      8.88 o 
   0  12  19        5.02        9.82      5.74 o 
   0   0  20       54.51       43.14     14.94 o 
   1   0  20        3.64      187.57    187.57 o 
   2   0  20        9.95       15.42     15.42 o 
   3   0  20       87.75       61.03     13.70 o 
   4   0  20      246.94      264.20     28.90 o 
   5   0  20       19.63       42.97     13.67 o 
   6   0  20        0.52        7.18     11.80 o 
  -6   1  20        3.05        7.41      9.84 o 
  -5   1  20       82.17       96.12     20.05 o 
  -4   1  20       27.01       29.44     17.27 o 
  -3   1  20       19.86        2.01     15.89 o 
  -2   1  20       10.94        0.00     11.28 o 
  -1   1  20      176.09      186.35     18.88 o 
   0   1  20      700.54      733.10     21.73 o 
   1   1  20      175.96      151.26     21.49 o 
   2   1  20       10.98       26.14     11.91 o 
   3   1  20       19.78       16.59     19.03 o 
   4   1  20       26.99       24.72     24.72 o 
   5   1  20       82.23      109.03     19.74 o 
   6   1  20        3.05        0.00     13.72 o 
  -6   2  20       32.02       34.51     13.09 o 
  -5   2  20       52.15       42.79     16.98 o 
  -4   2  20      577.99      652.84     37.94 o 
  -3   2  20      119.17      151.83     21.34 o 
  -2   2  20        3.18       15.37     15.37 o 
  -1   2  20      354.82      376.54     25.47 o 
   0   2  20      754.34      732.59     24.48 o 
   1   2  20      354.44      344.67     25.95 o 
   2   2  20        3.22       15.42     15.42 o 
   3   2  20      119.25      136.96     22.98 o 
   4   2  20      578.38      520.22     39.29 o 
   5   2  20       52.14       59.66     21.91 o 
   6   2  20       32.01       15.88     15.88 o 
  -6   3  20       39.07       16.67     15.47 o 
  -5   3  20       48.70       47.82     18.04 o 
  -4   3  20      211.30      209.88     28.61 o 
  -3   3  20      190.67      166.28     24.02 o 
  -2   3  20       54.42       63.38     16.62 o 
  -1   3  20      376.70      410.98     27.06 o 
   0   3  20      255.15      242.49     14.88 o 
   1   3  20      377.10      397.54     26.92 o 
   2   3  20       54.61       52.08     18.72 o 
   3   3  20      190.61      237.97     25.88 o 
   4   3  20      211.64      253.42     33.35 o 
   5   3  20       48.74       35.01     18.09 o 
   6   3  20       39.05       15.75     14.74 o 
  -6   4  20        9.91       25.75     10.40 o 
  -5   4  20        4.03        5.34     15.98 o 
  -4   4  20       93.69       88.15     21.82 o 
  -3   4  20       38.92       83.10     19.43 o 
  -2   4  20      287.64      290.67     25.53 o 
  -1   4  20      369.65      355.20     28.72 o 
   0   4  20       46.21       28.50     12.71 o 
   1   4  20      369.74      334.83     29.75 o 
   2   4  20      287.26      249.10     32.22 o 
   3   4  20       38.90        5.54     21.97 o 
   4   4  20       93.71      102.45     23.39 o 
   5   4  20        4.00       19.51     19.51 o 
   6   4  20        9.91       27.07     14.23 o 
  -6   5  20        8.08       19.16     10.14 o 
  -5   5  20        5.65       28.18     17.27 o 
  -4   5  20       37.51       11.07     18.52 o 
  -3   5  20      121.31      156.97     21.72 o 
  -2   5  20      440.03      484.62     34.47 o 
  -1   5  20       12.16       29.44     14.48 o 
   0   5  20       60.54       60.03     11.91 o 
   1   5  20       12.12        2.21     17.37 o 
   2   5  20      439.86      448.70     34.58 o 
   3   5  20      121.37      138.79     24.96 o 
   4   5  20       37.61        8.90     21.37 o 
   5   5  20        5.65       10.72     15.51 o 
   6   5  20        8.07       10.58     11.46 o 
  -5   6  20        5.39        9.36     13.51 o 
  -4   6  20       53.59       32.46     18.36 o 
  -3   6  20        8.62       21.28     17.56 o 
  -2   6  20       99.95      105.34     23.11 o 
  -1   6  20      529.91      543.27     30.50 o 
   0   6  20        0.95        3.83     10.00 o 
   1   6  20      529.67      477.03     35.66 o 
   2   6  20       99.93      129.42     26.54 o 
   3   6  20        8.61        8.37     20.87 o 
   4   6  20       53.56       64.23     17.16 o 
   5   6  20        5.36        5.42      1.19 o 
  -5   7  20        2.79       15.65     15.65 o 
  -4   7  20        9.06       17.84     16.67 o 
  -3   7  20      102.49      163.95     22.79 o 
  -2   7  20      349.84      324.73     29.82 o 
  -1   7  20      107.06       98.23     18.32 o 
   0   7  20        1.22        1.08     10.29 o 
   1   7  20      107.17      101.97     18.66 o 
   2   7  20      349.90      256.65     28.28 o 
   3   7  20      102.42      111.73     19.54 o 
   4   7  20        9.05        4.99     16.51 o 
   5   7  20        2.79        5.73     10.88 o 
  -4   8  20       16.73       11.45     16.31 o 
  -3   8  20        4.20       15.27     17.28 o 
  -2   8  20       68.41       17.66     21.07 o 
  -1   8  20       39.99       50.27     13.66 o 
   0   8  20       37.62       59.62     12.99 o 
   1   8  20       39.91       28.23     17.24 o 
   2   8  20       68.34       56.64     17.95 o 
   3   8  20        4.21        9.72     16.71 o 
   4   8  20       16.68        8.45     15.66 o 
  -4   9  20        6.14       11.44     11.21 o 
  -3   9  20        3.08        0.00     15.78 o 
  -2   9  20        5.76       29.19     15.80 o 
  -1   9  20        3.62       17.58     17.58 o 
   0   9  20       69.98       65.15     11.84 o 
   1   9  20        3.61       18.02     12.75 o 
   2   9  20        5.75       11.31     14.82 o 
   3   9  20        3.09        8.39     13.39 o 
   4   9  20        6.15       21.25      9.69 o 
  -3  10  20        2.65        1.94      9.98 o 
  -2  10  20       11.40       30.70     13.13 o 
  -1  10  20        0.21        6.65     11.06 o 
   0  10  20        6.33        1.64     15.75 o 
   1  10  20        0.21       12.00     12.00 o 
   2  10  20       11.41       17.56     10.47 o 
   3  10  20        2.65        3.31     10.59 o 
  -2  11  20        2.20       11.28     11.28 o 
  -1  11  20        8.40       15.00     13.42 o 
   0  11  20        0.15        5.27      7.67 o 
   1  11  20        8.38       15.12      9.01 o 
   2  11  20        2.20       10.40     10.40 o 
   1   0  21      257.50      257.02     16.84 o 
   2   0  21       43.16       66.88     17.67 o 
   3   0  21        6.16       13.94     13.94 o 
   4   0  21       27.45       41.06     50.78 o 
   5   0  21       15.31        3.57     31.86 o 
   6   0  21        1.19       10.03     13.63 o 
  -6   1  21        4.44        5.34     10.17 o 
  -5   1  21        5.67       13.55     15.99 o 
  -4   1  21      291.88      246.04     26.01 o 
  -3   1  21       99.72       88.67     15.72 o 
  -2   1  21        1.42       12.63     11.26 o 
  -1   1  21      266.40      253.42     21.24 o 
   0   1  21       73.79       74.62     10.46 o 
   1   1  21      266.50      241.21     23.08 o 
   2   1  21        1.42       14.76     14.76 o 
   3   1  21       99.70       85.70     18.47 o 
   4   1  21      291.66      281.52     33.95 o 
   5   1  21        5.67        2.74     19.40 o 
   6   1  21        4.44       14.34     14.34 o 
  -6   2  21        7.64       19.22     11.71 o 
  -5   2  21        0.76       12.29     12.61 o 
  -4   2  21       17.46       39.64     18.59 o 
  -3   2  21      259.45      321.73     26.27 o 
  -2   2  21      151.46      122.28     18.82 o 
  -1   2  21      461.42      452.97     28.02 o 
   0   2  21      105.66      126.35     14.08 o 
   1   2  21      461.50      467.39     29.31 o 
   2   2  21      151.03      143.59     21.59 o 
   3   2  21      259.48      246.95     28.51 o 
   4   2  21       17.54       63.03     21.51 o 
   5   2  21        0.76       28.43     17.32 o 
   6   2  21        7.63        2.22     13.14 o 
  -6   3  21        8.17       27.69     11.84 o 
  -5   3  21       26.35       26.04     16.68 o 
  -4   3  21      239.56      241.42     30.68 o 
  -3   3  21      115.66      113.61     24.97 o 
  -2   3  21       25.36       35.85     15.93 o 
  -1   3  21        7.07       13.08     12.25 o 
   0   3  21       99.60       96.42     12.70 o 
   1   3  21        7.08        6.12     16.66 o 
   2   3  21       25.36       54.24     15.88 o 
   3   3  21      115.60      133.51     22.75 o 
   4   3  21      239.44      209.59     31.41 o 
   5   3  21       26.33       14.55     20.43 o 
   6   3  21        8.16        8.71     11.01 o 
  -6   4  21        7.27       28.21      9.40 o 
  -5   4  21       12.93       13.13     14.39 o 
  -4   4  21       81.27       49.76     21.65 o 
  -3   4  21        8.20        5.14     17.87 o 
  -2   4  21      280.30      326.72     27.79 o 
  -1   4  21       21.44       22.30     14.78 o 
   0   4  21       75.83       85.14     11.23 o 
   1   4  21       21.46        4.37     16.18 o 
   2   4  21      280.21      235.42     31.66 o 
   3   4  21        8.18       22.38     22.38 o 
   4   4  21       81.29      127.97     20.71 o 
   5   4  21       12.95       13.77      3.14 o 
   6   4  21        7.27        3.98     12.57 o 
  -5   5  21       18.28       32.66     16.46 o 
  -4   5  21       24.00       16.66     18.84 o 
  -3   5  21       16.17       31.87     18.06 o 
  -2   5  21        5.67       19.61     19.61 o 
  -1   5  21      428.08      395.61     30.24 o 
   0   5  21       41.80       36.04     17.47 o 
   1   5  21      428.57      417.32     30.69 o 
   2   5  21        5.68       13.02     18.29 o 
   3   5  21       16.17       17.30     18.72 o 
   4   5  21       23.97       17.86     22.60 o 
   5   5  21       18.27        2.63     19.94 o 
  -5   6  21       14.69        6.83     17.58 o 
  -4   6  21        4.41        2.71     16.54 o 
  -3   6  21       20.80        8.06     18.62 o 
  -2   6  21      177.76      169.81     27.38 o 
  -1   6  21      207.01      256.82     25.69 o 
   0   6  21        0.01       10.03     27.01 o 
   1   6  21      206.71      224.02     25.85 o 
   2   6  21      177.73      158.13     28.27 o 
   3   6  21       20.82       25.39     18.75 o 
   4   6  21        4.42        5.54     17.77 o 
   5   6  21       14.66        9.14     12.39 o 
  -5   7  21       16.45        3.86     12.98 o 
  -4   7  21       14.80        5.01     16.80 o 
  -3   7  21        3.02       21.14     21.14 o 
  -2   7  21      235.19      277.07     30.36 o 
  -1   7  21      424.12      382.25     34.45 o 
   0   7  21       53.72       32.29     20.17 o 
   1   7  21      424.17      401.22     34.87 o 
   2   7  21      235.13      175.80     30.96 o 
   3   7  21        3.03        3.46      0.99 o 
   4   7  21       14.81        7.36     14.82 o 
   5   7  21       16.40       34.61      9.54 o 
  -4   8  21       12.26       24.45     12.93 o 
  -3   8  21       12.06       17.59     15.69 o 
  -2   8  21       15.21        5.03     18.01 o 
  -1   8  21        4.08       17.90     17.90 o 
   0   8  21        8.18       11.27     24.90 o 
   1   8  21        4.11       11.76     15.38 o 
   2   8  21       15.18       14.70     15.17 o 
   3   8  21       12.05       15.93      4.47 o 
   4   8  21       12.27        2.04     11.87 o 
  -4   9  21        3.26       16.28     10.33 o 
  -3   9  21        2.27       16.86     16.86 o 
  -2   9  21       25.59        9.57     17.30 o 
  -1   9  21        2.33        2.34     14.63 o 
   0   9  21        0.64        6.42      9.84 o 
   1   9  21        2.34       17.74     10.94 o 
   2   9  21       25.57       13.31     16.27 o 
   3   9  21        2.28        6.08     13.47 o 
   4   9  21        3.26        1.55      9.64 o 
  -3  10  21        5.60        7.41     13.24 o 
  -2  10  21        2.28        0.00     10.97 o 
  -1  10  21        1.11        8.59     10.87 o 
   0  10  21        0.32       19.35      8.23 o 
   1  10  21        1.11        5.91     11.90 o 
   2  10  21        2.28        1.88     11.67 o 
   3  10  21        5.60        0.00      9.18 o 
  -2  11  21        1.75        1.84      0.42 o 
  -1  11  21        0.00       16.02     10.76 o 
   0  11  21        0.23       15.56     17.17 o 
   1  11  21        0.00        9.15      9.15 o 
   2  11  21        1.75        8.40      7.76 o 
   0   0  22      811.18      746.83     24.24 o 
   1   0  22       18.83       95.08     95.08 o 
   2   0  22        3.46       46.94     46.94 o 
   3   0  22       39.83        4.08     16.30 o 
   4   0  22       33.94       45.45     14.41 o 
   5   0  22       18.68       23.93     17.28 o 
   6   0  22        0.75        6.92     10.10 o 
  -6   1  22       12.84        5.11     10.29 o 
  -5   1  22       14.93       16.14      4.20 o 
  -4   1  22       35.21       52.71     16.71 o 
  -3   1  22       73.25       65.33     16.07 o 
  -2   1  22       39.95       63.46     16.22 o 
  -1   1  22      262.58      300.79     24.04 o 
   0   1  22       61.38       56.62     17.33 o 
   1   1  22      262.60      305.68     25.56 o 
   2   1  22       39.88       39.51     17.73 o 
   3   1  22       73.29      111.23     21.78 o 
   4   1  22       35.25        5.57     24.79 o 
   5   1  22       14.94       19.08     20.55 o 
   6   1  22       12.86       15.66     15.66 o 
  -6   2  22       11.11        7.24     11.94 o 
  -5   2  22        0.41       31.14     14.22 o 
  -4   2  22       17.33       54.29     17.87 o 
  -3   2  22       22.89       40.76     14.71 o 
  -2   2  22       68.58       83.83     18.37 o 
  -1   2  22      111.02       95.01     18.20 o 
   0   2  22       69.48       67.26     20.67 o 
   1   2  22      110.89       79.84     19.83 o 
   2   2  22       68.50       48.36     18.87 o 
   3   2  22       22.93       22.05     22.05 o 
   4   2  22       17.32        0.00     22.82 o 
   5   2  22        0.42       19.37     19.37 o 
   6   2  22       11.11       23.50     12.44 o 
  -6   3  22        3.64        1.86     12.17 o 
  -5   3  22       54.51       63.52     18.74 o 
  -4   3  22      138.53      145.87     23.93 o 
  -3   3  22       32.01       58.82     16.62 o 
  -2   3  22      104.78      140.93     17.44 o 
  -1   3  22      140.89      186.61     19.42 o 
   0   3  22      266.62      297.85     17.48 o 
   1   3  22      140.62      187.61     22.72 o 
   2   3  22      104.60       83.43     22.88 o 
   3   3  22       31.96       28.01     19.55 o 
   4   3  22      138.46      167.00     27.40 o 
   5   3  22       54.49       57.85     19.06 o 
   6   3  22        3.64       20.91     11.33 o 
  -6   4  22       12.83        3.54     10.77 o 
  -5   4  22        8.32       17.18     17.18 o 
  -4   4  22       19.82       38.66     19.00 o 
  -3   4  22      316.34      333.18     29.46 o 
  -2   4  22      248.46      286.84     26.83 o 
  -1   4  22        7.47        8.43     15.79 o 
   0   4  22       60.42       64.55     23.02 o 
   1   4  22        7.47       11.37     16.17 o 
   2   4  22      248.30      321.45     28.13 o 
   3   4  22      316.58      297.00     31.74 o 
   4   4  22       19.78       24.48     24.48 o 
   5   4  22        8.30       18.62     18.62 o 
   6   4  22       12.83       11.40     12.89 o 
  -5   5  22        6.16       17.74     17.74 o 
  -4   5  22       24.57       38.76     21.93 o 
  -3   5  22       63.62       64.83     19.27 o 
  -2   5  22      306.20      369.28     30.52 o 
  -1   5  22      126.35      125.18     22.03 o 
   0   5  22      144.00      167.58     15.59 o 
   1   5  22      126.21      140.68     27.98 o 
   2   5  22      305.98      278.41     34.52 o 
   3   5  22       63.68       49.84     20.56 o 
   4   5  22       24.62        0.00     21.90 o 
   5   5  22        6.16        5.19     17.32 o 
  -5   6  22       16.17       17.63     13.88 o 
  -4   6  22       21.93       48.06     15.69 o 
  -3   6  22       31.36       32.49     14.99 o 
  -2   6  22      124.10      157.61     25.10 o 
  -1   6  22       15.45       28.21     20.60 o 
   0   6  22      166.93      155.91     15.98 o 
   1   6  22       15.58       17.69      5.54 o 
   2   6  22      124.24       96.63     24.67 o 
   3   6  22       31.37       17.07     22.31 o 
   4   6  22       21.89        8.26     19.88 o 
   5   6  22       16.13        6.64     16.50 o 
  -5   7  22        0.73        1.84     10.10 o 
  -4   7  22        9.53        2.45     14.61 o 
  -3   7  22       61.25       79.18     19.36 o 
  -2   7  22       18.40       33.33     17.52 o 
  -1   7  22       36.84       48.18     20.75 o 
   0   7  22        8.33       18.44     12.53 o 
   1   7  22       36.74       12.16     18.38 o 
   2   7  22       18.37       23.57     23.57 o 
   3   7  22       61.26       31.76     17.19 o 
   4   7  22        9.52        2.42     17.58 o 
   5   7  22        0.72        6.92     10.36 o 
  -4   8  22       37.57        4.29     16.11 o 
  -3   8  22       29.13        9.91     17.94 o 
  -2   8  22       48.48       57.64     16.88 o 
  -1   8  22       56.34       43.27     17.62 o 
   0   8  22       21.70       22.40     10.19 o 
   1   8  22       56.38       44.72     15.39 o 
   2   8  22       48.52       41.40     16.43 o 
   3   8  22       29.13       18.79     18.00 o 
   4   8  22       37.54        3.92     13.52 o 
  -4   9  22       26.15       27.29      7.95 o 
  -3   9  22        9.31        4.38     14.00 o 
  -2   9  22        0.69        4.67     15.67 o 
  -1   9  22        4.85        2.32     13.43 o 
   0   9  22        0.01       13.39     18.56 o 
   1   9  22        4.84       16.74     16.74 o 
   2   9  22        0.69       17.33      9.79 o 
   3   9  22        9.34       13.65     13.69 o 
   4   9  22       26.17       20.27      9.13 o 
  -3  10  22        1.27        6.98      8.85 o 
  -2  10  22        2.28        2.03     10.42 o 
  -1  10  22        4.45        2.10     13.43 o 
   0  10  22        7.37        9.17     13.89 o 
   1  10  22        4.45       11.42      9.87 o 
   2  10  22        2.28        8.95     10.99 o 
   3  10  22        1.27        5.85      8.91 o 
  -2  11  22        4.31        9.26      9.26 o 
  -1  11  22        1.81       20.21      9.34 o 
   0  11  22        1.66       16.13      7.29 o 
   1  11  22        1.82       17.90      7.16 o 
   2  11  22        4.30        2.59      8.18 o 
   1   0  23        4.37       32.10     32.10 o 
   2   0  23       89.18       78.44     19.92 o 
   3   0  23       62.86       66.61     45.23 o 
   4   0  23        4.35       19.47     19.47 o 
   5   0  23       37.59       33.73     29.17 o 
   6   0  23       10.48       14.75      8.05 o 
  -6   1  23        6.52        8.10      9.44 o 
  -5   1  23       54.66       46.05     15.20 o 
  -4   1  23       72.29       57.53     14.41 o 
  -3   1  23        0.91       21.52     11.66 o 
  -2   1  23       99.92       88.88     16.78 o 
  -1   1  23      324.19      348.11     24.93 o 
   0   1  23      239.64      257.08     15.91 o 
   1   1  23      324.12      365.58     26.19 o 
   2   1  23       99.96       89.36     20.83 o 
   3   1  23        0.91       13.01     18.51 o 
   4   1  23       72.45       56.45     23.68 o 
   5   1  23       54.75       46.10     20.48 o 
   6   1  23        6.52       14.06     11.26 o 
  -6   2  23       18.95       28.77      9.85 o 
  -5   2  23       19.17       37.21     14.90 o 
  -4   2  23       69.38       39.23     20.22 o 
  -3   2  23      190.07      155.74     25.50 o 
  -2   2  23       21.20       16.40     15.20 o 
  -1   2  23      161.06      133.97     19.97 o 
   0   2  23       25.66       45.63     19.82 o 
   1   2  23      161.20      184.14     20.37 o 
   2   2  23       21.22        7.20     21.28 o 
   3   2  23      190.08      253.79     30.02 o 
   4   2  23       69.49       67.88     23.02 o 
   5   2  23       19.11        2.83     20.50 o 
   6   2  23       18.97       14.34     10.75 o 
  -6   3  23        5.22        5.19     11.52 o 
  -5   3  23        1.23       14.78     12.77 o 
  -4   3  23       13.13        2.62     18.01 o 
  -3   3  23       22.81       32.21     17.63 o 
  -2   3  23      373.08      415.69     29.90 o 
  -1   3  23        3.95       14.03     14.03 o 
   0   3  23      244.65      268.43     16.82 o 
   1   3  23        3.99       15.94     15.94 o 
   2   3  23      373.00      420.26     34.41 o 
   3   3  23       22.81       11.52     25.01 o 
   4   3  23       13.16        3.06     22.37 o 
   5   3  23        1.24       11.45     15.54 o 
   6   3  23        5.22       12.36     12.36 o 
  -5   4  23        2.90       12.45     17.71 o 
  -4   4  23        3.90       19.04     19.04 o 
  -3   4  23        9.35       42.14     13.33 o 
  -2   4  23       88.82       83.65     22.86 o 
  -1   4  23       60.71       61.63     19.30 o 
   0   4  23      151.77      182.22     14.82 o 
   1   4  23       60.67       54.40     20.11 o 
   2   4  23       89.04      101.81     22.49 o 
   3   4  23        9.37       23.83     18.77 o 
   4   4  23        3.86       19.06     19.06 o 
   5   4  23        2.90       16.36     16.36 o 
  -5   5  23        3.03       23.71     12.86 o 
  -4   5  23        1.94       13.75     18.02 o 
  -3   5  23        5.37       43.52     18.97 o 
  -2   5  23       69.58      105.65     22.58 o 
  -1   5  23       98.91       39.28     23.45 o 
   0   5  23       43.27       38.14     14.32 o 
   1   5  23       98.95       91.20     25.18 o 
   2   5  23       69.61       74.22     23.17 o 
   3   5  23        5.36       26.83     19.81 o 
   4   5  23        1.95        8.96     17.06 o 
   5   5  23        3.02        5.05     12.81 o 
  -5   6  23       13.80       21.15     14.17 o 
  -4   6  23       73.84      102.83     19.66 o 
  -3   6  23       21.34       35.36     19.33 o 
  -2   6  23      210.00      237.60     26.45 o 
  -1   6  23      300.40      295.63     28.87 o 
   0   6  23      267.71      324.85     53.04 o 
   1   6  23      300.48      305.26     29.12 o 
   2   6  23      210.09      196.80     32.58 o 
   3   6  23       21.35       20.06     19.56 o 
   4   6  23       73.72       49.24     22.72 o 
   5   6  23       13.81        0.00     12.54 o 
  -5   7  23        4.94        6.96      9.84 o 
  -4   7  23        4.98        2.40     15.76 o 
  -3   7  23       49.21        5.24     20.16 o 
  -2   7  23       21.73       21.50      6.28 o 
  -1   7  23       27.23       34.17     17.46 o 
   0   7  23      145.12      143.23     16.10 o 
   1   7  23       27.33        2.45     20.03 o 
   2   7  23       21.69       41.98     17.58 o 
   3   7  23       49.19       94.92     19.35 o 
   4   7  23        4.96       18.85     14.11 o 
   5   7  23        4.93        9.82     11.54 o 
  -4   8  23        4.04       11.55     11.55 o 
  -3   8  23       22.88       31.56     16.61 o 
  -2   8  23        0.06        7.46     15.05 o 
  -1   8  23      136.48       81.79     22.45 o 
   0   8  23       41.87       55.08     18.13 o 
   1   8  23      136.39      105.85     21.37 o 
   2   8  23        0.05        4.85     16.65 o 
   3   8  23       22.88       27.64     14.96 o 
   4   8  23        4.04       13.20     12.89 o 
  -3   9  23        4.69        6.32     14.58 o 
  -2   9  23        1.69        4.58     14.42 o 
  -1   9  23        2.20        0.00     15.45 o 
   0   9  23       16.42       31.02      8.58 o 
   1   9  23        2.20       14.06     14.06 o 
   2   9  23        1.69       12.69     10.96 o 
   3   9  23        4.68       12.64     12.64 o 
  -3  10  23        0.49        6.55      9.27 o 
  -2  10  23        6.76       13.91     13.91 o 
  -1  10  23        1.52       12.87     12.87 o 
   0  10  23        2.94        8.28      8.28 o 
   1  10  23        1.52       12.70     12.70 o 
   2  10  23        6.75       11.41     11.41 o 
   3  10  23        0.49        9.57      9.60 o 
  -1  11  23        1.05       11.38     11.38 o 
   0  11  23        0.14        6.74     11.46 o 
   1  11  23        1.06        1.39      9.39 o 
   0   0  24       38.56       18.43     16.84 o 
   1   0  24      449.05      449.19     21.85 o 
   2   0  24       89.35       68.03     26.36 o 
   3   0  24       31.60       19.08     16.99 o 
   4   0  24      106.53       29.77     83.31 o 
   5   0  24        7.95       21.27     14.42 o 
   6   0  24        4.24       15.54     10.34 o 
  -6   1  24        0.02        6.13     10.10 o 
  -5   1  24       15.87       15.07     14.09 o 
  -4   1  24        0.46       13.86     13.59 o 
  -3   1  24       26.73       13.18     18.25 o 
  -2   1  24       53.16       58.25     16.29 o 
  -1   1  24       48.50       57.19     16.25 o 
   0   1  24       55.38       54.07     11.16 o 
   1   1  24       48.52       16.87     18.18 o 
   2   1  24       53.29       23.84     17.29 o 
   3   1  24       26.73        2.67     18.06 o 
   4   1  24        0.46       22.05     22.05 o 
   5   1  24       15.88        5.37     15.21 o 
   6   1  24        0.02       15.59     15.59 o 
  -6   2  24        8.86       18.85      9.23 o 
  -5   2  24        6.55       15.67     15.67 o 
  -4   2  24      104.73      106.93     20.39 o 
  -3   2  24      332.26      312.10     31.23 o 
  -2   2  24      462.43      436.62     28.40 o 
  -1   2  24      139.66      106.04     17.39 o 
   0   2  24      365.26      353.64     19.53 o 
   1   2  24      139.75      159.73     19.25 o 
   2   2  24      462.21      475.34     33.37 o 
   3   2  24      332.05      392.10     34.86 o 
   4   2  24      104.78       86.48     23.97 o 
   5   2  24        6.55       19.45     17.38 o 
   6   2  24        8.86       29.19      8.94 o 
  -6   3  24        2.17        1.59     10.46 o 
  -5   3  24       40.03       40.39     12.16 o 
  -4   3  24      105.47       96.39     22.93 o 
  -3   3  24      263.18      282.11     25.80 o 
  -2   3  24      205.95      240.89     26.60 o 
  -1   3  24        5.89       12.47     12.25 o 
   0   3  24       69.87       51.75     12.54 o 
   1   3  24        6.02       20.90     14.76 o 
   2   3  24      206.02      147.72     29.39 o 
   3   3  24      263.29      291.74     33.45 o 
   4   3  24      105.54       97.81     22.85 o 
   5   3  24       39.98        2.82     17.61 o 
   6   3  24        2.17        3.77     11.47 o 
  -5   4  24        1.27       31.20     12.58 o 
  -4   4  24       17.79       10.86     15.67 o 
  -3   4  24        4.83       21.43     21.43 o 
  -2   4  24       65.08       80.53     19.43 o 
  -1   4  24       74.21       98.74     19.34 o 
   0   4  24       87.84       76.06     21.44 o 
   1   4  24       74.26       46.69     21.09 o 
   2   4  24       64.94       96.75     20.88 o 
   3   4  24        4.82       26.85     26.85 o 
   4   4  24       17.77       12.44     19.58 o 
   5   4  24        1.27       21.81     12.33 o 
  -5   5  24       13.85       15.96     14.91 o 
  -4   5  24        4.43       16.30     15.06 o 
  -3   5  24      143.56      103.91     25.33 o 
  -2   5  24       39.45       43.57     19.35 o 
  -1   5  24      125.23      182.89     24.12 o 
   0   5  24      177.20      175.25     21.28 o 
   1   5  24      125.20      132.30     25.27 o 
   2   5  24       39.27       56.40     24.33 o 
   3   5  24      143.56      193.45     26.91 o 
   4   5  24        4.40       11.95     22.86 o 
   5   5  24       13.87        2.45     15.84 o 
  -5   6  24        8.69       12.07     14.23 o 
  -4   6  24       24.09       12.94     15.92 o 
  -3   6  24       91.53      136.02     26.28 o 
  -2   6  24       50.48       78.48     19.87 o 
  -1   6  24      486.12      547.12     33.39 o 
   0   6  24        4.88       42.88     15.10 o 
   1   6  24      485.95      394.40     35.01 o 
   2   6  24       50.65       52.80     20.49 o 
   3   6  24       91.56      118.18     23.82 o 
   4   6  24       24.08       16.22     18.37 o 
   5   6  24        8.70        8.16     12.85 o 
  -4   7  24        0.17        4.67     14.01 o 
  -3   7  24       10.22       26.03     16.66 o 
  -2   7  24       17.51        5.19     18.51 o 
  -1   7  24       15.87       17.26     16.16 o 
   0   7  24       92.63       98.44     18.86 o 
   1   7  24       15.89       18.51     18.51 o 
   2   7  24       17.49        7.91     20.37 o 
   3   7  24       10.21       28.83     15.27 o 
   4   7  24        0.17        4.60     12.45 o 
  -4   8  24        0.89       10.66     10.66 o 
  -3   8  24        9.94        7.12     15.07 o 
  -2   8  24        5.11       36.99     14.08 o 
  -1   8  24       14.51       50.42     15.26 o 
   0   8  24        0.10       13.20     15.92 o 
   1   8  24       14.48        7.05     18.12 o 
   2   8  24        5.10       26.39     12.29 o 
   3   8  24        9.93        6.75     14.99 o 
   4   8  24        0.90       14.39      8.88 o 
  -3   9  24       14.90       10.08     13.01 o 
  -2   9  24        1.54        2.22     13.92 o 
  -1   9  24        3.13       17.86     11.85 o 
   0   9  24        2.86        5.36     11.67 o 
   1   9  24        3.11       18.95     11.30 o 
   2   9  24        1.54        2.05     13.27 o 
   3   9  24       14.90       17.95     11.49 o 
  -2  10  24        2.80        1.85     12.96 o 
  -1  10  24        0.55        9.65     10.59 o 
   0  10  24        3.59        7.90      7.90 o 
   1  10  24        0.56       10.54     10.33 o 
   2  10  24        2.79       16.19      9.33 o 
  -1  11  24       10.72       11.44      3.07 o 
   0  11  24        3.36        6.06      6.06 o 
   1  11  24       10.69        6.48      7.97 o 
   1   0  25        1.12      133.73    133.73 o 
   2   0  25        0.63       12.41     15.03 o 
   3   0  25       13.10       19.10     20.62 o 
   4   0  25      151.46      124.61     18.71 o 
   5   0  25       66.09       20.95     17.48 o 
   6   0  25       12.68       15.80     20.58 o 
  -6   1  25        9.85        4.32     11.12 o 
  -5   1  25        3.55       12.65     14.32 o 
  -4   1  25        2.44       41.67     15.70 o 
  -3   1  25        9.83       20.14     14.19 o 
  -2   1  25       37.82       24.74     17.61 o 
  -1   1  25       22.21       34.64     16.42 o 
   0   1  25        8.16        0.33     18.12 o 
   1   1  25       22.27       17.68     19.19 o 
   2   1  25       37.63       24.78     16.57 o 
   3   1  25        9.84       11.00     18.94 o 
   4   1  25        2.44       31.75     31.75 o 
   5   1  25        3.55       10.59     17.73 o 
   6   1  25        9.85       13.08     13.08 o 
  -6   2  25       15.54       23.12      8.34 o 
  -5   2  25       13.06        2.17     15.99 o 
  -4   2  25        0.43        0.00     14.14 o 
  -3   2  25      327.88      337.69     30.31 o 
  -2   2  25      168.52      130.93     22.31 o 
  -1   2  25       13.92        9.98     16.48 o 
   0   2  25        4.14       22.27     22.52 o 
   1   2  25       13.98       25.11     14.69 o 
   2   2  25      168.26      221.65     24.88 o 
   3   2  25      327.81      358.35     33.62 o 
   4   2  25        0.43        9.00     19.04 o 
   5   2  25       13.12       18.69     18.69 o 
   6   2  25       15.55       16.49     12.17 o 
  -5   3  25        6.64        4.55     13.86 o 
  -4   3  25       12.02       25.67     17.16 o 
  -3   3  25      231.09      255.64     29.03 o 
  -2   3  25       82.06       87.99     22.35 o 
  -1   3  25       27.80       45.01     14.86 o 
   0   3  25       21.24       12.82     19.81 o 
   1   3  25       27.94       12.06     18.81 o 
   2   3  25       82.14       81.71     21.34 o 
   3   3  25      231.12      228.65     27.41 o 
   4   3  25       12.00        3.10     20.03 o 
   5   3  25        6.64        5.54     16.84 o 
  -5   4  25        6.08       11.48     14.11 o 
  -4   4  25       10.36       13.26      3.58 o 
  -3   4  25       58.83       23.96     21.83 o 
  -2   4  25       83.47       77.01     21.85 o 
  -1   4  25       64.31       71.50     14.40 o 
   0   4  25       51.62       61.55     11.26 o 
   1   4  25       64.43       71.24     19.10 o 
   2   4  25       83.51      145.14     28.16 o 
   3   4  25       58.76       49.46     21.56 o 
   4   4  25       10.39       34.26     19.14 o 
   5   4  25        6.12        5.31     17.00 o 
  -5   5  25       33.52       30.40     14.92 o 
  -4   5  25       83.72       58.72     20.71 o 
  -3   5  25       10.09       49.28     20.07 o 
  -2   5  25      336.17      306.94     28.71 o 
  -1   5  25       15.94       34.06     15.30 o 
   0   5  25      191.06      232.00     40.51 o 
   1   5  25       15.89       18.02     18.02 o 
   2   5  25      335.99      308.89     33.39 o 
   3   5  25       10.12        0.00     23.24 o 
   4   5  25       83.69       62.30     25.66 o 
   5   5  25       33.47       35.60     13.56 o 
  -5   6  25        2.93        1.89     12.42 o 
  -4   6  25        5.46       27.83     12.95 o 
  -3   6  25       16.08       59.63     17.34 o 
  -2   6  25       12.93       18.48     18.55 o 
  -1   6  25       26.71       34.98     19.17 o 
   0   6  25      126.33       98.66     45.20 o 
   1   6  25       26.68       28.78     17.64 o 
   2   6  25       12.96        2.83     20.57 o 
   3   6  25       16.10       26.04     20.83 o 
   4   6  25        5.47        5.32     16.76 o 
   5   6  25        2.92        3.88     11.84 o 
  -4   7  25        4.02        9.01     13.73 o 
  -3   7  25       34.43       64.20     16.81 o 
  -2   7  25       36.19       31.49      9.36 o 
  -1   7  25       39.63       59.72     20.67 o 
   0   7  25        1.89       10.56     11.94 o 
   1   7  25       39.59       42.94     19.69 o 
   2   7  25       36.29       23.86     20.47 o 
   3   7  25       34.46       72.77     18.85 o 
   4   7  25        4.03       15.60     15.64 o 
  -4   8  25        4.83       20.42     11.98 o 
  -3   8  25       26.17       13.85     18.65 o 
  -2   8  25        3.89       17.06     16.65 o 
  -1   8  25       15.22       47.80     17.75 o 
   0   8  25        1.23       12.88     22.77 o 
   1   8  25       15.24       21.29      6.72 o 
   2   8  25        3.89       17.19     17.19 o 
   3   8  25       26.18       17.58     16.85 o 
   4   8  25        4.85       11.90     11.90 o 
  -3   9  25       14.70       26.84     11.46 o 
  -2   9  25        3.06       10.81     12.09 o 
  -1   9  25        5.99        8.75     15.04 o 
   0   9  25        3.71       12.76     20.82 o 
   1   9  25        6.02        2.07     13.89 o 
   2   9  25        3.07        9.98      9.45 o 
   3   9  25       14.69       15.23     15.23 o 
  -2  10  25        7.47       10.47     11.34 o 
  -1  10  25        2.81        7.38     11.64 o 
   0  10  25        0.12        4.76     19.52 o 
   1  10  25        2.80        1.69      9.98 o 
   2  10  25        7.47       12.21      8.65 o 
   0  11  25        3.95        4.64      5.07 o 
   0   0  26      220.99      199.29     20.74 o 
   1   0  26       25.40       41.72     41.72 o 
   2   0  26       39.18       25.99     22.18 o 
   3   0  26       48.85       14.00     26.89 o 
   4   0  26        6.66        2.70     20.24 o 
   5   0  26       47.94       28.90     14.46 o 
   6   0  26       11.68        1.69      6.62 o 
  -6   1  26        9.99        6.71      9.88 o 
  -5   1  26       15.20        8.22     13.57 o 
  -4   1  26       93.63      101.82     21.45 o 
  -3   1  26       19.70        9.10     19.78 o 
  -2   1  26       17.65       18.55      5.15 o 
  -1   1  26      131.47      192.38     22.58 o 
   0   1  26       35.78      137.27     85.75 o 
   1   1  26      131.49      133.82     17.90 o 
   2   1  26       17.63        7.70     23.36 o 
   3   1  26       19.74       28.50     28.50 o 
   4   1  26       93.66       72.65     26.20 o 
   5   1  26       15.23       20.73     20.73 o 
   6   1  26        9.99        1.70     10.09 o 
  -5   2  26       39.63       33.25     10.51 o 
  -4   2  26       66.08       56.83     17.97 o 
  -3   2  26       54.56       77.26     18.66 o 
  -2   2  26       93.86      124.80     21.24 o 
  -1   2  26      445.43      489.36     30.06 o 
   0   2  26       77.93       72.31     24.35 o 
   1   2  26      445.30      519.78     33.99 o 
   2   2  26       94.10      127.77     22.15 o 
   3   2  26       54.51       87.74     24.30 o 
   4   2  26       65.96      120.50     22.58 o 
   5   2  26       39.64        2.68     17.52 o 
  -5   3  26       23.51       17.33     13.64 o 
  -4   3  26        6.63        7.54     14.38 o 
  -3   3  26       40.39       47.63     21.50 o 
  -2   3  26      247.77      258.68     28.90 o 
  -1   3  26      102.95      140.94     18.13 o 
   0   3  26      279.08      355.57     19.22 o 
   1   3  26      102.81      112.67     19.92 o 
   2   3  26      247.86      288.95     33.97 o 
   3   3  26       40.36       64.29     19.45 o 
   4   3  26        6.62        3.09     22.68 o 
   5   3  26       23.53       16.16     17.51 o 
  -5   4  26        4.57       23.95     14.03 o 
  -4   4  26        8.98        0.00     17.01 o 
  -3   4  26       41.76       77.10     17.15 o 
  -2   4  26      449.66      513.63     35.90 o 
  -1   4  26       20.66        2.36     15.47 o 
   0   4  26      153.47      134.06     19.34 o 
   1   4  26       20.60       52.57     18.81 o 
   2   4  26      449.86      420.43     41.27 o 
   3   4  26       41.74        6.27     20.08 o 
   4   4  26        8.98       27.94     20.63 o 
   5   4  26        4.55       20.55     14.54 o 
  -5   5  26       15.44       38.90      9.96 o 
  -4   5  26        8.72        5.21     18.87 o 
  -3   5  26       53.16       62.78     20.63 o 
  -2   5  26       37.60       68.36     19.53 o 
  -1   5  26      151.19      143.98     22.65 o 
   0   5  26      548.74      597.14     84.18 o 
   1   5  26      151.36      188.48     26.72 o 
   2   5  26       37.53       70.70     19.97 o 
   3   5  26       53.17      114.16     23.55 o 
   4   5  26        8.72        2.94     18.96 o 
   5   5  26       15.41        9.09     15.64 o 
  -5   6  26        5.81        0.00     11.48 o 
  -4   6  26        3.33        2.45     15.07 o 
  -3   6  26        5.87        2.70     15.97 o 
  -2   6  26       59.51       61.07     21.34 o 
  -1   6  26       35.27       35.47     17.44 o 
   0   6  26       89.15      110.10     19.29 o 
   1   6  26       35.24       42.68     19.33 o 
   2   6  26       59.54       20.02     20.35 o 
   3   6  26        5.88       26.05     17.47 o 
   4   6  26        3.31        0.00     18.42 o 
   5   6  26        5.81        1.83     12.49 o 
  -4   7  26        2.48        6.46     15.52 o 
  -3   7  26       44.46       73.11     16.27 o 
  -2   7  26        9.45        5.16     17.00 o 
  -1   7  26        9.15       15.00     15.50 o 
   0   7  26      434.68      408.88     21.09 o 
   1   7  26        9.18       20.38     15.23 o 
   2   7  26        9.47        2.64     17.88 o 
   3   7  26       44.42       25.68     13.00 o 
   4   7  26        2.49       13.19     13.19 o 
  -4   8  26        6.00        0.00     10.76 o 
  -3   8  26       14.49        0.00     16.33 o 
  -2   8  26        3.27        0.00     11.50 o 
  -1   8  26        7.58        7.83      1.84 o 
   0   8  26       40.34       40.67     14.65 o 
   1   8  26        7.60       27.93     12.07 o 
   2   8  26        3.28       14.04     14.49 o 
   3   8  26       14.48       14.97     14.97 o 
   4   8  26        5.97        6.41      8.11 o 
  -3   9  26       20.21        3.61     10.43 o 
  -2   9  26        3.73        4.16     12.45 o 
  -1   9  26        6.28       14.89     14.55 o 
   0   9  26       14.11        9.07      9.68 o 
   1   9  26        6.27       26.15     11.93 o 
   2   9  26        3.73        9.66     12.04 o 
   3   9  26       20.19        6.47     11.71 o 
  -2  10  26        5.92        1.64     10.70 o 
  -1  10  26        8.01       11.49     11.49 o 
   0  10  26        7.83        1.47      7.98 o 
   1  10  26        8.02        1.60      9.79 o 
   2  10  26        5.92       18.59      8.49 o 
   1   0  27      188.27      150.07     21.91 o 
   2   0  27        7.45       35.28     35.28 o 
   3   0  27        4.39       11.75     14.30 o 
   4   0  27       49.83       69.63     30.63 o 
   5   0  27        0.07       15.09     29.02 o 
  -5   1  27       34.68       33.92     12.26 o 
  -4   1  27       13.67       46.17     17.70 o 
  -3   1  27       79.48       99.46     24.49 o 
  -2   1  27       95.11       96.58     28.32 o 
  -1   1  27      144.10      160.43     29.05 o 
   0   1  27      462.03      488.75     35.23 o 
   1   1  27      143.96      178.04     26.41 o 
   2   1  27       95.20       26.60     35.81 o 
   3   1  27       79.50       51.78     24.57 o 
   4   1  27       13.73       24.47     24.47 o 
   5   1  27       34.70        7.63     16.87 o 
  -5   2  27        4.70       21.80     12.18 o 
  -4   2  27       21.32       18.61     13.94 o 
  -3   2  27       32.70       32.86     16.79 o 
  -2   2  27      102.02       71.33     19.20 o 
  -1   2  27       68.30       61.36     17.52 o 
   0   2  27       75.08       85.53     17.98 o 
   1   2  27       68.38       68.92     21.41 o 
   2   2  27      102.27       82.25     25.17 o 
   3   2  27       32.74       41.66     19.61 o 
   4   2  27       21.30       15.07     20.29 o 
   5   2  27        4.72       18.82     18.82 o 
  -5   3  27       11.44        2.05     11.92 o 
  -4   3  27       22.29        7.37     14.80 o 
  -3   3  27      190.79      187.39     23.72 o 
  -2   3  27      204.62      252.34     25.83 o 
  -1   3  27       91.03       87.89     20.94 o 
   0   3  27       22.68       33.06     24.48 o 
   1   3  27       91.08       72.47     24.69 o 
   2   3  27      204.69      224.58     31.93 o 
   3   3  27      190.77      186.23     31.02 o 
   4   3  27       22.21        9.30     22.29 o 
   5   3  27       11.44        2.60     13.65 o 
  -5   4  27       16.24       15.86      4.11 o 
  -4   4  27       24.96       50.91     16.03 o 
  -3   4  27       25.01       13.23     21.85 o 
  -2   4  27       97.82      127.06     21.92 o 
  -1   4  27      146.26      166.27     20.32 o 
   0   4  27        0.28        7.62     12.94 o 
   1   4  27      145.96      151.49     22.07 o 
   2   4  27       98.01       62.68     27.76 o 
   3   4  27       25.01       22.16     23.36 o 
   4   4  27       24.93       43.06     19.36 o 
   5   4  27       16.22       17.26     14.65 o 
  -5   5  27        9.95       22.92      9.91 o 
  -4   5  27        9.16        5.05     16.90 o 
  -3   5  27        6.36        8.10     16.34 o 
  -2   5  27       36.21        5.29     17.46 o 
  -1   5  27       79.99      128.68     22.41 o 
   0   5  27       42.11       25.08     14.71 o 
   1   5  27       79.81       96.48     25.24 o 
   2   5  27       36.19       38.96     21.30 o 
   3   5  27        6.36        3.11     22.59 o 
   4   5  27        9.19       23.11     17.31 o 
   5   5  27        9.93        4.31     13.81 o 
  -4   6  27        0.13       15.90     15.90 o 
  -3   6  27       14.28       29.11     18.57 o 
  -2   6  27        5.63       13.29     18.87 o 
  -1   6  27       38.49       17.92     21.40 o 
   0   6  27        2.41        9.44     23.46 o 
   1   6  27       38.59       43.38     22.33 o 
   2   6  27        5.64        6.96      1.76 o 
   3   6  27       14.28       12.80      3.90 o 
   4   6  27        0.13        5.08     16.74 o 
  -4   7  27        7.05        8.18     13.10 o 
  -3   7  27       10.44        2.46     15.85 o 
  -2   7  27       30.96       15.35     18.05 o 
  -1   7  27       13.87       20.00     20.42 o 
   0   7  27       25.87       15.89     14.03 o 
   1   7  27       13.84       14.28      4.08 o 
   2   7  27       30.89       39.72     19.76 o 
   3   7  27       10.44       25.26     14.57 o 
   4   7  27        7.04       10.27      9.72 o 
  -3   8  27       11.10       19.23     12.22 o 
  -2   8  27        6.81       11.69     13.63 o 
  -1   8  27       33.15       25.74     15.09 o 
   0   8  27        5.66        8.90     10.15 o 
   1   8  27       33.17       39.22     15.55 o 
   2   8  27        6.80       12.60     12.60 o 
   3   8  27       11.09        6.17     13.68 o 
  -3   9  27        1.21       10.13      9.34 o 
  -2   9  27        9.90       19.93     12.13 o 
  -1   9  27        0.22        0.00     13.39 o 
   0   9  27       25.69       39.65      7.68 o 
   1   9  27        0.22       13.26     13.26 o 
   2   9  27        9.89       22.22     12.57 o 
   3   9  27        1.21       15.15     10.56 o 
  -2  10  27        3.44        0.00     10.27 o 
  -1  10  27       11.50       11.83     11.83 o 
   0  10  27        8.59        7.74      7.74 o 
   1  10  27       11.49       10.53     10.57 o 
   2  10  27        3.43       21.23      8.89 o 
   0   0  28      254.62      280.04     22.18 o 
   1   0  28       19.03       35.58     35.58 o 
   2   0  28        6.70       25.89     13.10 o 
   3   0  28        5.89       11.07     16.96 o 
   4   0  28       11.28       13.31     14.99 o 
   5   0  28        8.68        2.82     11.28 o 
  -5   1  28        0.01        0.00     13.08 o 
  -4   1  28       41.58       11.49     14.81 o 
  -3   1  28       47.74       77.41     22.27 o 
  -2   1  28      163.74      178.01     25.05 o 
  -1   1  28      199.79      200.97     23.37 o 
   0   1  28      155.16      148.89     54.19 o 
   1   1  28      199.63      235.16     28.47 o 
   2   1  28      163.64      112.39     30.32 o 
   3   1  28       47.70       30.82     30.82 o 
   4   1  28       41.58       43.64     20.94 o 
   5   1  28        0.01       18.04     18.04 o 
  -5   2  28        1.41        3.76     10.64 o 
  -4   2  28       14.69        0.00     12.63 o 
  -3   2  28       27.70       23.48     15.03 o 
  -2   2  28       78.99       54.34     21.26 o 
  -1   2  28       25.30       19.56     16.76 o 
   0   2  28       75.21       49.05     11.76 o 
   1   2  28       25.32       22.93     19.00 o 
   2   2  28       78.92      101.29     26.47 o 
   3   2  28       27.70        6.03     20.74 o 
   4   2  28       14.66       20.96     21.27 o 
   5   2  28        1.42        7.53     20.54 o 
  -5   3  28       13.08        7.67     13.20 o 
  -4   3  28       29.24       23.82     15.23 o 
  -3   3  28       94.47       94.26     20.81 o 
  -2   3  28      172.39      182.43     21.88 o 
  -1   3  28      110.14      119.51     18.38 o 
   0   3  28        0.61       12.55     11.34 o 
   1   3  28      110.19       82.58     26.71 o 
   2   3  28      172.28      226.67     27.57 o 
   3   3  28       94.42       59.51     28.90 o 
   4   3  28       29.14       49.05     19.60 o 
   5   3  28       13.07        9.97     11.63 o 
  -5   4  28        9.85        0.00     12.92 o 
  -4   4  28        7.54        7.37     18.35 o 
  -3   4  28      107.76       75.78     21.00 o 
  -2   4  28      114.63      102.13     24.36 o 
  -1   4  28      143.93      149.21     25.44 o 
   0   4  28       54.60       66.64     15.14 o 
   1   4  28      143.85      174.75     27.43 o 
   2   4  28      114.66       91.19     24.58 o 
   3   4  28      107.67       82.79     22.78 o 
   4   4  28        7.52        6.05     17.45 o 
   5   4  28        9.86        7.03     14.87 o 
  -5   5  28        5.61       19.34     10.80 o 
  -4   5  28        2.40       12.15     15.67 o 
  -3   5  28        9.61       15.99     15.67 o 
  -2   5  28       41.09       31.78     20.08 o 
  -1   5  28      179.49      193.99     25.33 o 
   0   5  28      147.22      126.82     17.02 o 
   1   5  28      179.42      154.65     28.71 o 
   2   5  28       41.10       66.79     24.32 o 
   3   5  28        9.62       20.15     20.15 o 
   4   5  28        2.42        8.48     16.15 o 
   5   5  28        5.63       26.28      9.00 o 
  -4   6  28        8.56       20.23     10.32 o 
  -3   6  28       11.81       41.48     18.08 o 
  -2   6  28        3.02        3.57      0.98 o 
  -1   6  28       16.27       18.00     18.99 o 
   0   6  28       79.63       80.51     14.48 o 
   1   6  28       16.21       17.19      4.67 o 
   2   6  28        3.04        0.00     18.00 o 
   3   6  28       11.82        8.56     18.12 o 
   4   6  28        8.56       18.31     18.31 o 
  -4   7  28        2.90        7.68     12.66 o 
  -3   7  28        0.21       13.99     13.99 o 
  -2   7  28        4.75        0.00     13.96 o 
  -1   7  28        7.26       42.37     16.07 o 
   0   7  28       81.14       61.31     13.41 o 
   1   7  28        7.25       25.66     15.61 o 
   2   7  28        4.76       15.79     15.47 o 
   3   7  28        0.20       12.34     14.38 o 
   4   7  28        2.90        5.84     11.13 o 
  -3   8  28       16.41       26.41     12.05 o 
  -2   8  28       15.47       20.44     12.20 o 
  -1   8  28        3.44       32.19     14.48 o 
   0   8  28        3.87        7.73     10.67 o 
   1   8  28        3.45       11.37     14.66 o 
   2   8  28       15.44       22.45     15.03 o 
   3   8  28       16.40       19.71     10.71 o 
  -2   9  28        3.18        3.79     10.69 o 
  -1   9  28        8.65        1.99     12.40 o 
   0   9  28       14.60        8.31      8.87 o 
   1   9  28        8.65        5.65     10.77 o 
   2   9  28        3.18        3.53     10.56 o 
  -1  10  28        6.96        1.55     10.09 o 
   0  10  28       10.05        8.17      7.77 o 
   1  10  28        6.96        1.40      8.80 o 
   1   0  29      208.59      202.95     18.88 o 
   2   0  29        3.58       24.34     24.34 o 
   3   0  29       42.73        3.00     18.92 o 
   4   0  29       12.39       36.59     13.89 o 
   5   0  29        7.55       13.07     22.58 o 
  -5   1  29        3.03        9.94      9.94 o 
  -4   1  29        6.97       18.22     14.34 o 
  -3   1  29       82.26       54.58     20.71 o 
  -2   1  29       36.55       34.24      9.63 o 
  -1   1  29       20.85       38.04     18.49 o 
   0   1  29        0.49        3.20     20.28 o 
   1   1  29       20.72        5.21     21.95 o 
   2   1  29       36.50       26.39     26.39 o 
   3   1  29       82.27       47.51     25.82 o 
   4   1  29        6.98       17.34     20.42 o 
   5   1  29        3.00       16.60     14.06 o 
  -5   2  29       18.87       10.63     10.98 o 
  -4   2  29       25.97       31.12     15.27 o 
  -3   2  29       14.24        2.34     17.08 o 
  -2   2  29      257.44      206.42     22.45 o 
  -1   2  29       84.89       88.93     19.83 o 
   0   2  29        0.04       11.22     11.22 o 
   1   2  29       84.98       97.06     24.77 o 
   2   2  29      257.21      296.46     28.29 o 
   3   2  29       14.24       18.26     16.86 o 
   4   2  29       25.98       23.68     16.75 o 
   5   2  29       18.88        9.59     15.34 o 
  -5   3  29       15.05       16.03     11.31 o 
  -4   3  29        4.53       25.27     12.61 o 
  -3   3  29      152.03      147.04     23.52 o 
  -2   3  29      102.55       91.67     22.34 o 
  -1   3  29      399.65      441.42     30.19 o 
   0   3  29        0.01        2.45     12.15 o 
   1   3  29      399.86      480.77     37.21 o 
   2   3  29      102.48       71.95     31.63 o 
   3   3  29      152.06       81.87     32.24 o 
   4   3  29        4.51       18.10     18.71 o 
   5   3  29       15.04        9.46     15.17 o 
  -5   4  29        0.93        1.76      9.59 o 
  -4   4  29       17.13        9.44     14.84 o 
  -3   4  29       39.61       35.98     18.38 o 
  -2   4  29      127.29      104.66     25.45 o 
  -1   4  29      175.67      239.98     24.31 o 
   0   4  29       82.56       73.44     17.23 o 
   1   4  29      175.47      144.44     23.87 o 
   2   4  29      127.22      121.54     26.11 o 
   3   4  29       39.57       44.59     21.01 o 
   4   4  29       17.14       17.79     17.41 o 
   5   4  29        0.93       15.42     12.34 o 
  -4   5  29        1.89       18.51     13.84 o 
  -3   5  29       11.46       17.48     17.48 o 
  -2   5  29        2.95        2.62     14.47 o 
  -1   5  29       23.32       43.70     16.57 o 
   0   5  29       51.36       17.84     17.63 o 
   1   5  29       23.31       20.82     20.82 o 
   2   5  29        2.94       23.12     23.12 o 
   3   5  29       11.43       30.81     16.70 o 
   4   5  29        1.88       16.11     16.11 o 
  -4   6  29       15.08       10.60     13.67 o 
  -3   6  29       54.26       80.62     19.32 o 
  -2   6  29        9.04       15.69     17.00 o 
  -1   6  29      267.85      260.01     27.08 o 
   0   6  29        0.17       22.26     37.69 o 
   1   6  29      267.76      282.19     31.14 o 
   2   6  29        9.04        0.00     19.67 o 
   3   6  29       54.25       70.27     18.39 o 
   4   6  29       15.04       18.79     14.06 o 
  -4   7  29       14.81       31.98     11.56 o 
  -3   7  29       13.21       25.12     10.82 o 
  -2   7  29       26.16       17.28     16.15 o 
  -1   7  29       16.60       32.09     16.14 o 
   0   7  29        0.64       30.47     20.34 o 
   1   7  29       16.66        7.67     19.06 o 
   2   7  29       26.18       41.62     12.12 o 
   3   7  29       13.23       14.38     14.08 o 
   4   7  29       14.81       18.25     11.13 o 
  -3   8  29        9.36        1.90     12.87 o 
  -2   8  29        1.21       10.93     14.32 o 
  -1   8  29       18.63        2.23     14.47 o 
   0   8  29        0.04       12.88      9.76 o 
   1   8  29       18.59       15.56     15.56 o 
   2   8  29        1.22        6.53     14.49 o 
   3   8  29        9.36       11.23     14.19 o 
  -2   9  29        1.63        7.10     10.04 o 
  -1   9  29        8.21        7.56     10.91 o 
   0   9  29       14.42       15.86     19.31 o 
   1   9  29        8.20       21.68     10.02 o 
   2   9  29        1.63        6.68      9.99 o 
  -1  10  29        6.11        8.59      8.59 o 
   0  10  29        3.37        5.92      5.92 o 
   1  10  29        6.12        0.00      7.66 o 
   0   0  30       81.52       61.08     18.87 o 
   1   0  30        2.53       36.96     36.96 o 
   2   0  30       66.06        4.40     25.18 o 
   3   0  30       38.26       12.51     38.38 o 
   4   0  30        1.33       20.34     20.34 o 
   5   0  30        3.95        2.34     10.40 o 
  -5   1  30        7.81       26.47     10.08 o 
  -4   1  30        2.27        4.49     14.82 o 
  -3   1  30       13.78       13.07      3.74 o 
  -2   1  30       66.29       85.15     23.17 o 
  -1   1  30       63.98      108.55     24.30 o 
   0   1  30       83.74      109.12     26.80 o 
   1   1  30       64.12       27.99     27.99 o 
   2   1  30       66.40       27.44     27.44 o 
   3   1  30       13.78       23.17     23.17 o 
   4   1  30        2.29        2.87     20.35 o 
   5   1  30        7.82        4.52     13.79 o 
  -5   2  30        3.23       13.24      9.36 o 
  -4   2  30        6.57       17.25     14.25 o 
  -3   2  30        3.15       11.63     15.00 o 
  -2   2  30       48.56       16.21     20.38 o 
  -1   2  30       73.81       47.64     21.08 o 
   0   2  30       20.68       14.94     16.07 o 
   1   2  30       73.92      107.77     22.17 o 
   2   2  30       48.55       17.59     26.33 o 
   3   2  30        3.14       18.37     20.75 o 
   4   2  30        6.59        0.00     15.11 o 
   5   2  30        3.21        0.00     12.57 o 
  -5   3  30        5.51        9.84     11.13 o 
  -4   3  30        1.79       11.03     10.43 o 
  -3   3  30       16.83        7.25     15.30 o 
  -2   3  30       47.19       50.69     20.35 o 
  -1   3  30      135.52      141.84     25.35 o 
   0   3  30      137.82      155.52     17.00 o 
   1   3  30      135.70      131.12     29.39 o 
   2   3  30       47.05       39.52     26.07 o 
   3   3  30       16.81        0.00     22.25 o 
   4   3  30        1.78        0.00     20.02 o 
   5   3  30        5.50        4.45     14.89 o 
  -5   4  30        2.14       19.06      9.34 o 
  -4   4  30        6.86       13.47     15.23 o 
  -3   4  30       10.40        7.55     15.18 o 
  -2   4  30        7.26       20.31     16.00 o 
  -1   4  30        2.67       39.84     17.36 o 
   0   4  30       29.41       18.99     37.20 o 
   1   4  30        2.64       11.52     18.45 o 
   2   4  30        7.29        9.33     22.38 o 
   3   4  30       10.45       19.01     21.51 o 
   4   4  30        6.88       28.75     18.41 o 
   5   4  30        2.14        4.08     11.09 o 
  -4   5  30        1.96       13.88     13.88 o 
  -3   5  30       17.99       55.76     17.68 o 
  -2   5  30       21.73       13.06     18.54 o 
  -1   5  30       22.57       30.88     14.26 o 
   0   5  30        6.90       28.87     10.61 o 
   1   5  30       22.57       28.83     20.11 o 
   2   5  30       21.76       36.85     15.91 o 
   3   5  30       18.00        3.05     21.63 o 
   4   5  30        1.97       15.81     14.60 o 
  -4   6  30        2.18       15.82     12.45 o 
  -3   6  30        4.92       14.57     15.05 o 
  -2   6  30       46.70       56.54     14.82 o 
  -1   6  30       29.72       43.51     18.66 o 
   0   6  30        0.86       11.27     11.27 o 
   1   6  30       29.78       24.97     21.42 o 
   2   6  30       46.67       46.15     18.47 o 
   3   6  30        4.90        5.51     18.91 o 
   4   6  30        2.17       11.12     12.94 o 
  -3   7  30        1.58       13.03     13.46 o 
  -2   7  30       42.29       55.16     14.74 o 
  -1   7  30       22.19       19.44     15.29 o 
   0   7  30       72.56       82.35     33.10 o 
   1   7  30       22.17       35.46     17.42 o 
   2   7  30       42.24       45.96     15.83 o 
   3   7  30        1.58       25.34      9.93 o 
  -3   8  30        0.44        7.10     10.24 o 
  -2   8  30        4.42        8.35     13.17 o 
  -1   8  30       12.62       28.24     12.16 o 
   0   8  30        3.47        2.27      9.34 o 
   1   8  30       12.65        2.17     14.85 o 
   2   8  30        4.41       10.50     13.13 o 
   3   8  30        0.44        3.52     10.12 o 
  -2   9  30       23.38       37.92      9.05 o 
  -1   9  30        0.83        0.00      9.92 o 
   0   9  30        0.89        4.85      7.36 o 
   1   9  30        0.83        8.58     10.73 o 
   2   9  30       23.35       18.73      7.50 o 
   1   0  31        2.67        9.14     17.70 o 
   2   0  31       73.33       81.57     81.57 o 
   3   0  31       59.01       72.89     46.61 o 
   4   0  31        0.60        3.21     15.75 o 
   5   0  31        0.94        7.22     22.75 o 
  -5   1  31        7.63       11.85     11.85 o 
  -4   1  31       17.79       37.54     12.85 o 
  -3   1  31       28.10        2.42     15.03 o 
  -2   1  31       60.83       50.65     28.57 o 
  -1   1  31      147.19      137.90     30.81 o 
   0   1  31        8.29        4.00     14.74 o 
   1   1  31      147.00       96.65     28.56 o 
   2   1  31       60.68       37.36     37.36 o 
   3   1  31       28.02       24.13     20.76 o 
   4   1  31       17.79       19.98     19.98 o 
   5   1  31        7.61        0.00     14.50 o 
  -5   2  31       20.12       11.82     11.82 o 
  -4   2  31       14.54       15.00     15.00 o 
  -3   2  31       17.84       25.34     14.15 o 
  -2   2  31       71.77       39.64     20.35 o 
  -1   2  31      125.99      110.85     22.19 o 
   0   2  31      181.71      234.84     48.03 o 
   1   2  31      125.96      162.65     22.82 o 
   2   2  31       71.75       65.50     25.86 o 
   3   2  31       17.81       21.41     20.89 o 
   4   2  31       14.49        2.85     19.16 o 
   5   2  31       20.11       15.87     15.87 o 
  -5   3  31        8.81       17.90      9.24 o 
  -4   3  31       43.25        8.41     15.22 o 
  -3   3  31        5.86       16.14     16.14 o 
  -2   3  31       88.83      103.42     20.08 o 
  -1   3  31       99.53      100.10     20.89 o 
   0   3  31      292.42      283.46     18.77 o 
   1   3  31       99.40      102.12     25.48 o 
   2   3  31       88.82      107.31     23.14 o 
   3   3  31        5.86        3.11     21.40 o 
   4   3  31       43.25       17.17     19.39 o 
   5   3  31        8.80        8.23     12.55 o 
  -4   4  31        4.35        4.62      1.16 o 
  -3   4  31       49.34       87.80     18.53 o 
  -2   4  31       58.24       22.63     18.10 o 
  -1   4  31       77.01       69.83     20.55 o 
   0   4  31      184.80      164.35     19.11 o 
   1   4  31       76.91       55.28     21.45 o 
   2   4  31       58.28      112.29     23.67 o 
   3   4  31       49.36      103.25     22.52 o 
   4   4  31        4.37       35.98     16.41 o 
  -4   5  31        3.31       12.32     12.32 o 
  -3   5  31        5.53       12.23     15.01 o 
  -2   5  31       17.08        2.56     18.24 o 
  -1   5  31       16.85        2.57     14.03 o 
   0   5  31       32.54       34.91     12.43 o 
   1   5  31       16.85       17.38     18.85 o 
   2   5  31       17.03       21.44     21.47 o 
   3   5  31        5.56       17.88     17.53 o 
   4   5  31        3.30        7.54     15.95 o 
  -4   6  31       19.37        7.28     12.00 o 
  -3   6  31        5.46       25.50     14.23 o 
  -2   6  31       15.94       17.13     17.13 o 
  -1   6  31       11.88       10.12     16.18 o 
   0   6  31       10.54        3.70     13.00 o 
   1   6  31       11.87        5.52     16.55 o 
   2   6  31       15.93       22.79     18.77 o 
   3   6  31        5.45       29.32     12.61 o 
   4   6  31       19.42        8.33     13.12 o 
  -3   7  31        4.66       22.46     10.47 o 
  -2   7  31       12.65       32.35     16.51 o 
  -1   7  31        4.54        2.37     14.06 o 
   0   7  31        0.51       11.87     11.87 o 
   1   7  31        4.52       17.44     13.07 o 
   2   7  31       12.61       34.82     15.66 o 
   3   7  31        4.67        8.78     13.37 o 
  -3   8  31        1.04        4.88     10.33 o 
  -2   8  31        0.50        5.91     11.92 o 
  -1   8  31        8.05        8.33     13.76 o 
   0   8  31       20.53       10.33     10.54 o 
   1   8  31        8.07       25.20     12.35 o 
   2   8  31        0.50       13.30     13.30 o 
   3   8  31        1.04       10.24     10.24 o 
  -2   9  31       25.19       12.67     12.67 o 
  -1   9  31       19.19       10.03     11.81 o 
   0   9  31        0.02        6.67      7.43 o 
   1   9  31       19.20       11.02     11.02 o 
   0   0  32      180.07      179.51     24.26 o 
   1   0  32        3.17       27.37     27.37 o 
   2   0  32      187.11      155.75     35.57 o 
   3   0  32        0.04       16.63     16.63 o 
   4   0  32       32.45       34.96     29.46 o 
   5   0  32        0.02        9.14      9.14 o 
  -5   1  32        6.43        3.11      8.27 o 
  -4   1  32        2.50        6.47     16.63 o 
  -3   1  32       30.37       21.11     21.11 o 
  -2   1  32      129.96      171.71     23.38 o 
  -1   1  32       91.96      126.88     26.89 o 
   0   1  32       12.52       14.95     13.32 o 
   1   1  32       91.80       59.54     30.70 o 
   2   1  32      129.95      115.23     34.59 o 
   3   1  32       30.38       15.12     22.26 o 
   4   1  32        2.51       21.96     16.43 o 
   5   1  32        6.43        9.98     12.87 o 
  -5   2  32       15.63       18.25      9.59 o 
  -4   2  32       12.63       28.02     13.77 o 
  -3   2  32       19.84       13.64     14.76 o 
  -2   2  32       76.39       93.57     17.56 o 
  -1   2  32       48.51       37.45     18.15 o 
   0   2  32      440.59      436.64     23.13 o 
   1   2  32       48.53       50.57     21.32 o 
   2   2  32       76.49      105.23     22.69 o 
   3   2  32       19.82       24.34     19.16 o 
   4   2  32       12.63        8.25     18.31 o 
   5   2  32       15.63       13.76     11.67 o 
  -4   3  32        5.33        7.52      2.04 o 
  -3   3  32       40.76       29.88     16.36 o 
  -2   3  32       32.85       33.39     18.32 o 
  -1   3  32      112.83       93.30     19.06 o 
   0   3  32       48.81       46.31     14.44 o 
   1   3  32      112.68      107.52     25.25 o 
   2   3  32       32.80       29.02      8.43 o 
   3   3  32       40.79       40.18     19.31 o 
   4   3  32        5.33       19.82     19.82 o 
  -4   4  32        5.32        3.96     13.25 o 
  -3   4  32       48.77       18.81     17.45 o 
  -2   4  32       33.81       19.79     16.30 o 
  -1   4  32       22.56       12.43     18.93 o 
   0   4  32        9.39        6.70     11.28 o 
   1   4  32       22.53       17.56     22.95 o 
   2   4  32       33.81       18.68     21.13 o 
   3   4  32       48.79       58.31     20.09 o 
   4   4  32        5.31       23.74     16.73 o 
  -4   5  32        3.60       16.93     10.10 o 
  -3   5  32        2.38       15.63     15.63 o 
  -2   5  32       18.96       12.51     16.14 o 
  -1   5  32       23.87       32.92     17.32 o 
   0   5  32       21.79       14.42     26.66 o 
   1   5  32       23.81       55.01     18.09 o 
   2   5  32       18.93       36.34     20.56 o 
   3   5  32        2.37       14.49     19.84 o 
   4   5  32        3.61        7.07     14.26 o 
  -4   6  32        4.17        0.00     10.71 o 
  -3   6  32        2.81        6.57     14.56 o 
  -2   6  32       22.68        9.70     18.20 o 
  -1   6  32       70.75       69.42     20.41 o 
   0   6  32        8.06       19.32     23.38 o 
   1   6  32       70.74       65.60     19.31 o 
   2   6  32       22.68        5.59     16.09 o 
   3   6  32        2.80       17.90     15.99 o 
   4   6  32        4.16       30.68     12.26 o 
  -3   7  32        2.18       13.23     13.23 o 
  -2   7  32       13.90       26.45     10.57 o 
  -1   7  32       13.46        6.90     15.26 o 
   0   7  32       78.83       51.03     14.86 o 
   1   7  32       13.47       24.34     15.57 o 
   2   7  32       13.90       16.81     15.00 o 
   3   7  32        2.20        6.21     13.73 o 
  -2   8  32        3.01        1.84     10.93 o 
  -1   8  32        7.68       17.82     11.32 o 
   0   8  32        1.74       11.45      7.52 o 
   1   8  32        7.68       15.27     15.27 o 
   2   8  32        3.00        1.88     12.38 o 
  -1   9  32        0.37       12.33      8.72 o 
   0   9  32        0.10        3.15      7.10 o 
   1   9  32        0.37        4.49      8.03 o 
   1   0  33       34.11       13.82     17.19 o 
   2   0  33      112.02       50.90     33.58 o 
   3   0  33       13.34       11.45     14.03 o 
   4   0  33        3.37       19.45     46.48 o 
   5   0  33        3.42        4.16      7.53 o 
  -5   1  33       10.48        8.64      9.35 o 
  -4   1  33       13.95       12.55     12.98 o 
  -3   1  33       23.65       21.59     17.29 o 
  -2   1  33       42.56       67.07     21.52 o 
  -1   1  33       32.51       32.43     22.48 o 
   0   1  33        3.43        6.24     13.92 o 
   1   1  33       32.51       29.58     29.58 o 
   2   1  33       42.45       30.35     23.53 o 
   3   1  33       23.62        0.00     20.39 o 
   4   1  33       13.90        2.65     18.65 o 
   5   1  33       10.48        3.67     12.63 o 
  -4   2  33       23.47        9.54     13.56 o 
  -3   2  33       17.65       35.66     12.09 o 
  -2   2  33       66.24       49.09     17.44 o 
  -1   2  33        2.51       16.54     21.31 o 
   0   2  33       43.68       26.06     18.01 o 
   1   2  33        2.48       26.30     26.30 o 
   2   2  33       66.32       39.30     24.54 o 
   3   2  33       17.60       15.02     19.68 o 
   4   2  33       23.49       45.01     17.08 o 
  -4   3  33       12.52        9.32     14.22 o 
  -3   3  33       23.42       28.91     12.45 o 
  -2   3  33        0.78       21.18     10.83 o 
  -1   3  33       57.70       81.26     19.69 o 
   0   3  33       22.83       13.71     13.71 o 
   1   3  33       57.60       14.43     26.44 o 
   2   3  33        0.77       15.33     18.22 o 
   3   3  33       23.43       18.20     19.73 o 
   4   3  33       12.57       23.56     17.40 o 
  -4   4  33        5.96       21.94     11.33 o 
  -3   4  33        5.54       15.75     14.75 o 
  -2   4  33       18.70       26.59     13.25 o 
  -1   4  33       75.00       76.23     21.62 o 
   0   4  33       85.87      104.06     18.65 o 
   1   4  33       75.07       73.09     24.42 o 
   2   4  33       18.69       46.23     19.56 o 
   3   4  33        5.52        5.98     19.12 o 
   4   4  33        5.96       14.90     15.38 o 
  -4   5  33        0.62        1.72     10.68 o 
  -3   5  33        6.96       13.27     15.01 o 
  -2   5  33       14.90        2.44     15.66 o 
  -1   5  33       18.23       32.33     17.66 o 
   0   5  33       40.74       45.53     15.10 o 
   1   5  33       18.26       11.49     18.38 o 
   2   5  33       14.94       17.87     15.41 o 
   3   5  33        6.98        5.57     15.15 o 
   4   5  33        0.63        0.00     12.84 o 
  -3   6  33        0.02        4.08     14.27 o 
  -2   6  33        0.78       14.29     14.29 o 
  -1   6  33        3.94       28.93     14.17 o 
   0   6  33        8.94       26.57     15.65 o 
   1   6  33        3.96        2.67     19.56 o 
   2   6  33        0.79       20.80     20.80 o 
   3   6  33        0.02       19.42     12.89 o 
  -3   7  33        7.43       12.13      9.71 o 
  -2   7  33       17.77        8.32     13.29 o 
  -1   7  33        0.16        8.81     15.18 o 
   0   7  33       19.56       22.70     10.16 o 
   1   7  33        0.16        9.41     12.77 o 
   2   7  33       17.81        9.17     15.13 o 
   3   7  33        7.45       32.58     10.50 o 
  -2   8  33       36.71       16.95     11.34 o 
  -1   8  33       11.72       13.79     13.79 o 
   0   8  33        0.07        1.85      7.99 o 
   1   8  33       11.71        7.61     10.97 o 
   2   8  33       36.69       19.33     11.83 o 
   0   9  33        1.31        5.71     13.34 o 
   0   0  34      271.46      310.13     52.39 o 
   1   0  34        5.26       60.73     60.73 o 
   2   0  34        0.02       29.12     29.12 o 
   3   0  34        4.26       14.28     15.53 o 
   4   0  34        0.05        7.87     12.12 o 
  -4   1  34        2.41        2.01     11.28 o 
  -3   1  34        9.60       30.91     14.85 o 
  -2   1  34       15.47       27.55     19.52 o 
  -1   1  34       54.76       25.41     20.94 o 
   0   1  34       14.92        7.78     12.75 o 
   1   1  34       54.71       23.57     21.87 o 
   2   1  34       15.49        9.17     18.44 o 
   3   1  34        9.60       20.80     21.66 o 
   4   1  34        2.40       16.44     16.44 o 
  -4   2  34       32.40       16.24     11.46 o 
  -3   2  34       14.40        2.17     14.86 o 
  -2   2  34       64.48       79.01     20.19 o 
  -1   2  34      167.56      211.72     27.10 o 
   0   2  34      210.42      212.23     21.98 o 
   1   2  34      167.61      172.47     29.25 o 
   2   2  34       64.59       90.59     25.11 o 
   3   2  34       14.37       22.63     22.63 o 
   4   2  34       32.34       37.79     17.46 o 
  -4   3  34       16.32        8.64     12.76 o 
  -3   3  34        9.28       10.69     11.72 o 
  -2   3  34        0.50       13.97     13.97 o 
  -1   3  34       40.70       21.39     18.93 o 
   0   3  34      174.39      161.64     17.44 o 
   1   3  34       40.70       26.01     20.82 o 
   2   3  34        0.50       42.62     17.23 o 
   3   3  34        9.31       38.37     17.51 o 
   4   3  34       16.33        2.47     15.91 o 
  -4   4  34        4.68       11.68      8.11 o 
  -3   4  34       10.14       21.35     11.59 o 
  -2   4  34        0.08        9.38     14.04 o 
  -1   4  34       85.20       85.08     19.06 o 
   0   4  34       61.57       58.17     15.70 o 
   1   4  34       85.21       80.89     22.98 o 
   2   4  34        0.08        3.02     18.95 o 
   3   4  34       10.12       14.41     20.48 o 
   4   4  34        4.67       16.15     11.24 o 
  -4   5  34        7.52        9.18     10.82 o 
  -3   5  34        2.21        0.00     10.73 o 
  -2   5  34       16.83       20.98     14.80 o 
  -1   5  34        4.72        9.69     13.17 o 
   0   5  34       49.67       66.13     15.92 o 
   1   5  34        4.73        5.06      1.52 o 
   2   5  34       16.84       11.60     16.71 o 
   3   5  34        2.20       17.95     17.95 o 
   4   5  34        7.53        4.00     12.75 o 
  -3   6  34       11.65       15.15     15.15 o 
  -2   6  34       20.25       19.83     14.66 o 
  -1   6  34       22.43       18.58     17.24 o 
   0   6  34        0.60        9.40     10.44 o 
   1   6  34       22.39       20.88     20.88 o 
   2   6  34       20.22       16.74      5.02 o 
   3   6  34       11.65       20.47     13.74 o 
  -2   7  34       24.34        9.68     13.61 o 
  -1   7  34       15.82        4.18     14.95 o 
   0   7  34        0.25       11.58      8.92 o 
   1   7  34       15.83        4.50     16.71 o 
   2   7  34       24.36       36.77     13.95 o 
  -2   8  34        2.57        1.53      9.89 o 
  -1   8  34        4.04        1.73      9.64 o 
   0   8  34        0.02        1.40      7.04 o 
   1   8  34        4.03        7.11     10.24 o 
   1   0  35       19.16        2.92     30.91 o 
   2   0  35      157.82      179.62     20.75 o 
   3   0  35        4.20       38.23     38.23 o 
   4   0  35        1.55        6.52     10.11 o 
  -4   1  35       11.60        9.60     15.12 o 
  -3   1  35       25.68       51.49     14.96 o 
  -2   1  35       11.23        7.53     18.77 o 
  -1   1  35        8.12       18.01     23.18 o 
   0   1  35       25.48       20.23     58.12 o 
   1   1  35        8.16       23.69     23.69 o 
   2   1  35       11.23       18.34     19.85 o 
   3   1  35       25.70       20.39     19.92 o 
   4   1  35       11.57       23.21     23.21 o 
  -4   2  35       15.67       10.13     11.47 o 
  -3   2  35       40.87        4.22     15.82 o 
  -2   2  35      105.46       96.68     18.76 o 
  -1   2  35       98.56      116.66     23.41 o 
   0   2  35        2.61       12.94     12.94 o 
   1   2  35       98.48       74.99     24.85 o 
   2   2  35      105.51       74.96     25.06 o 
   3   2  35       40.83       43.09     20.68 o 
   4   2  35       15.68        7.12     15.05 o 
  -4   3  35        8.89        6.34      9.99 o 
  -3   3  35        0.75       10.20     11.18 o 
  -2   3  35        8.79       13.52     15.30 o 
  -1   3  35       62.55       32.87     18.60 o 
   0   3  35        0.40        2.13     20.70 o 
   1   3  35       62.58       69.03     23.91 o 
   2   3  35        8.79       20.98     21.83 o 
   3   3  35        0.76        5.69     16.42 o 
   4   3  35        8.92        4.57     14.66 o 
  -4   4  35        1.85        1.50     10.66 o 
  -3   4  35        3.51        4.02     12.02 o 
  -2   4  35        4.25        2.26     13.14 o 
  -1   4  35        0.63       23.65     14.39 o 
   0   4  35        6.66       16.98     11.03 o 
   1   4  35        0.61        8.56     19.81 o 
   2   4  35        4.24        5.91     16.02 o 
   3   4  35        3.49        8.22     17.44 o 
   4   4  35        1.84       12.51     12.51 o 
  -3   5  35        2.53       11.79     11.79 o 
  -2   5  35        1.77       28.82     10.79 o 
  -1   5  35        7.88       14.04     13.76 o 
   0   5  35       11.82        3.36     19.17 o 
   1   5  35        7.89       11.02     16.79 o 
   2   5  35        1.77       27.95     13.03 o 
   3   5  35        2.53       10.02     14.42 o 
  -3   6  35       22.63       27.35     12.83 o 
  -2   6  35       24.20       10.34     13.53 o 
  -1   6  35        2.28       13.29     13.04 o 
   0   6  35       29.36       34.67     12.35 o 
   1   6  35        2.29        5.03     15.30 o 
   2   6  35       24.21        4.95     15.61 o 
   3   6  35       22.63        2.10     13.52 o 
  -2   7  35        6.89       19.55      9.74 o 
  -1   7  35        0.84       11.74     10.87 o 
   0   7  35        0.64        4.83     21.84 o 
   1   7  35        0.85       25.57     10.22 o 
   2   7  35        6.87       24.13     12.45 o 
  -1   8  35        3.42        9.04      9.04 o 
   0   8  35        0.75        6.04      6.04 o 
   1   8  35        3.42        4.90      8.76 o 
   0   0  36        6.09        8.02      2.23 o 
   1   0  36        1.28       21.38     21.38 o 
   2   0  36        3.54       30.90     30.90 o 
   3   0  36       60.09       40.56     15.64 o 
   4   0  36        0.23       10.33     10.33 o 
  -4   1  36       27.37       52.49     11.13 o 
  -3   1  36        7.28       13.44     13.44 o 
  -2   1  36        3.15       12.51     18.46 o 
  -1   1  36       36.25        7.77     37.86 o 
   0   1  36       91.77       58.82     19.80 o 
   1   1  36       36.23       45.89     45.89 o 
   2   1  36        3.13       12.15     18.21 o 
   3   1  36        7.27       11.35     18.71 o 
   4   1  36       27.38       31.77     16.83 o 
  -4   2  36        1.35       17.18      9.10 o 
  -3   2  36        0.01       36.51     14.87 o 
  -2   2  36        0.34       36.16     17.54 o 
  -1   2  36       14.41       28.43     19.15 o 
   0   2  36       19.21       12.62     12.92 o 
   1   2  36       14.39       20.11     21.95 o 
   2   2  36        0.34       23.53     23.53 o 
   3   2  36        0.01       25.49     25.49 o 
   4   2  36        1.35       15.44     15.44 o 
  -4   3  36        0.69        9.81      9.81 o 
  -3   3  36       17.93       26.98     13.80 o 
  -2   3  36       34.80       24.02     15.91 o 
  -1   3  36        7.83        2.31     14.86 o 
   0   3  36        1.89        5.21     18.02 o 
   1   3  36        7.83       31.23     16.54 o 
   2   3  36       34.73        2.94     23.07 o 
   3   3  36       17.90       29.91     15.84 o 
   4   3  36        0.68       16.76     10.34 o 
  -3   4  36        0.87       11.20     11.57 o 
  -2   4  36        0.27        2.17     13.25 o 
  -1   4  36        3.32        2.29     14.08 o 
   0   4  36       38.39        9.65     12.63 o 
   1   4  36        3.32       22.36     15.80 o 
   2   4  36        0.27        5.72     18.26 o 
   3   4  36        0.88        5.18     15.50 o 
  -3   5  36        5.78        7.00     11.19 o 
  -2   5  36        2.74       10.43     12.84 o 
  -1   5  36        1.46        4.49     13.65 o 
   0   5  36        0.45        6.74      9.05 o 
   1   5  36        1.47       13.30     18.20 o 
   2   5  36        2.74        7.99     16.10 o 
   3   5  36        5.78        9.28     14.85 o 
  -3   6  36       54.49       52.76      9.91 o 
  -2   6  36        2.99        7.65     11.03 o 
  -1   6  36        4.52       12.72     12.72 o 
   0   6  36       12.51       22.98      8.90 o 
   1   6  36        4.53       19.15     11.80 o 
   2   6  36        2.99       27.88     13.65 o 
  -2   7  36        4.81        9.62      9.94 o 
  -1   7  36       11.34        9.04     10.72 o 
   0   7  36        7.89        5.50      8.69 o 
   1   7  36       11.35       21.84     10.90 o 
   2   7  36        4.79        5.51      9.18 o 
   0   8  36       19.64       18.73      6.82 o 
   1   0  37        1.98       19.13     19.13 o 
   2   0  37       54.92       60.37     17.04 o 
   3   0  37       13.95       22.22     27.57 o 
   4   0  37        0.15        9.78      9.78 o 
  -4   1  37       17.72       38.69     14.68 o 
  -3   1  37        8.87       18.67     18.67 o 
  -2   1  37        1.60       14.88     20.05 o 
  -1   1  37      293.15      322.15     31.25 o 
   0   1  37       37.83       20.09     20.09 o 
   1   1  37      293.46      269.21     37.56 o 
   2   1  37        1.60       20.96     22.62 o 
   3   1  37        8.91       26.06     26.06 o 
   4   1  37       17.72        4.18     17.73 o 
  -4   2  37        1.25        4.27     10.25 o 
  -3   2  37       43.40       28.99     13.94 o 
  -2   2  37       49.42       75.05     14.78 o 
  -1   2  37       51.95       60.93     21.21 o 
   0   2  37       17.46       45.00     39.23 o 
   1   2  37       51.92       68.33     23.01 o 
   2   2  37       49.39       17.35     24.03 o 
   3   2  37       43.37        5.29     19.18 o 
   4   2  37        1.26        8.03     12.64 o 
  -3   3  37       19.24       23.44     10.09 o 
  -2   3  37        1.96        8.40      9.78 o 
  -1   3  37       49.27       11.24     17.54 o 
   0   3  37      157.54      191.13     47.36 o 
   1   3  37       49.26       38.94     21.36 o 
   2   3  37        1.97        0.00     18.39 o 
   3   3  37       19.25        2.57     18.00 o 
  -3   4  37        0.80        1.71      7.63 o 
  -2   4  37       10.97       12.95     12.95 o 
  -1   4  37       18.00        2.20     13.54 o 
   0   4  37        2.30       25.98     24.24 o 
   1   4  37       18.01       20.10     20.10 o 
   2   4  37       10.96       16.38     16.90 o 
   3   4  37        0.80        4.83     12.19 o 
  -3   5  37        3.01        6.27      9.04 o 
  -2   5  37        3.45       23.29      9.31 o 
  -1   5  37        3.14        8.50     12.72 o 
   0   5  37        0.00        3.11     16.57 o 
   1   5  37        3.13        5.08     13.51 o 
   2   5  37        3.44       12.54     13.77 o 
   3   5  37        3.03       12.70     13.10 o 
  -2   6  37       10.60       15.66      9.34 o 
  -1   6  37        8.44       15.57     13.40 o 
   0   6  37        0.50        0.03      9.47 o 
   1   6  37        8.45       13.49     11.67 o 
   2   6  37       10.60       38.60     11.88 o 
  -1   7  37        0.23       10.74     10.74 o 
   0   7  37        5.85        0.88      7.77 o 
   1   7  37        0.23       11.18     11.18 o 
   0   0  38       29.06       36.51     19.78 o 
   1   0  38       31.81       28.67     31.23 o 
   2   0  38        0.58       17.50     17.50 o 
   3   0  38        0.29       12.55     23.58 o 
   4   0  38        0.18        5.06     25.13 o 
  -3   1  38       36.89        8.50     15.94 o 
  -2   1  38       28.41       19.50     19.29 o 
  -1   1  38       21.53       31.45     31.45 o 
   0   1  38       28.95       14.33     26.75 o 
   1   1  38       21.54       33.18     33.18 o 
   2   1  38       28.45       20.48     23.78 o 
   3   1  38       36.90       31.23     19.76 o 
   4   1  38       32.75        7.59     13.05 o 
  -3   2  38       18.49       19.72      5.92 o 
  -2   2  38       40.76       29.91     16.92 o 
  -1   2  38       25.08       13.80     18.60 o 
   0   2  38       82.17       70.55     29.00 o 
   1   2  38       25.08       47.55     18.04 o 
   2   2  38       40.74        8.41     18.62 o 
   3   2  38       18.51        2.51     17.08 o 
  -3   3  38        4.94       16.67     10.14 o 
  -2   3  38        3.83        8.00     12.18 o 
  -1   3  38        4.63        6.53     13.81 o 
   0   3  38       35.90       21.65     11.68 o 
   1   3  38        4.64       40.53     17.95 o 
   2   3  38        3.81        5.42     16.23 o 
   3   3  38        4.95       15.39     15.39 o 
  -3   4  38        4.14        9.41      9.41 o 
  -2   4  38        0.17        7.64      8.07 o 
  -1   4  38       35.18       58.76     13.42 o 
   0   4  38        5.91        6.30     18.80 o 
   1   4  38       35.21       10.40     16.62 o 
   2   4  38        0.17       16.23     16.23 o 
   3   4  38        4.14        0.00     12.19 o 
  -2   5  38        1.23       16.01      8.89 o 
  -1   5  38        3.43       21.88      9.40 o 
   0   5  38        3.53       17.29     17.70 o 
   1   5  38        3.42        3.58      0.98 o 
   2   5  38        1.24        4.66     13.18 o 
  -2   6  38        1.42        6.21      7.87 o 
  -1   6  38        0.37       11.41     11.41 o 
   0   6  38       15.08       14.08      8.66 o 
   1   6  38        0.37       14.33     14.33 o 
   2   6  38        1.42       13.19     13.19 o 
  -1   7  38        4.67        8.77     10.31 o 
   0   7  38       12.49        3.97      6.88 o 
   1   0  39       19.87       22.42     22.42 o 
   2   0  39        0.48       21.82     21.82 o 
   3   0  39       13.07       18.38     18.38 o 
  -3   1  39       18.39       48.21     12.44 o 
  -2   1  39       12.44        2.38     19.63 o 
  -1   1  39       22.36       17.83     20.47 o 
   0   1  39        0.46       18.54     18.54 o 
   1   1  39       22.39       20.83     20.83 o 
   2   1  39       12.47       14.14     20.86 o 
   3   1  39       18.43        9.78     17.06 o 
  -3   2  39        6.85        1.70     11.59 o 
  -2   2  39        4.26        8.20     14.65 o 
  -1   2  39       11.94       49.31     20.90 o 
   0   2  39       68.07       45.13     16.61 o 
   1   2  39       11.92        5.45     19.72 o 
   2   2  39        4.27       24.15     17.86 o 
   3   2  39        6.83       30.16     12.16 o 
  -3   3  39        4.85       11.20     11.20 o 
  -2   3  39        6.36        5.66     12.50 o 
  -1   3  39        7.72       14.45     14.45 o 
   0   3  39        5.13        2.72     33.21 o 
   1   3  39        7.74       38.96     13.94 o 
   2   3  39        6.37       10.27     14.52 o 
   3   3  39        4.86        6.55     10.91 o 
  -3   4  39       11.05       21.94      7.43 o 
  -2   4  39        1.04        7.04     10.14 o 
  -1   4  39        1.08        1.97     11.72 o 
   0   4  39        1.39       17.23      9.47 o 
   1   4  39        1.07        9.83     15.74 o 
   2   4  39        1.05        9.61     11.20 o 
   3   4  39       11.05        7.89     10.71 o 
  -2   5  39        9.44        3.21      9.78 o 
  -1   5  39        0.81        7.34     11.17 o 
   0   5  39        0.01        5.10      9.70 o 
   1   5  39        0.81        8.94     12.89 o 
   2   5  39        9.45       25.52     13.18 o 
  -1   6  39        1.85        2.23      0.62 o 
   0   6  39        0.00        6.93     26.32 o 
   1   6  39        1.86       12.20     12.20 o 
   0   0  40      140.55      109.93     22.38 o 
   1   0  40       62.04       20.87     39.65 o 
   2   0  40      103.36       99.35     17.76 o 
   3   0  40       20.87        2.16     12.77 o 
  -3   1  40        7.89        9.35     15.21 o 
  -2   1  40        7.93        0.00     16.74 o 
  -1   1  40       37.11       22.40     19.82 o 
   0   1  40        4.54       18.17     18.17 o 
   1   1  40       37.07       56.62     21.73 o 
   2   1  40        7.92        2.70     18.49 o 
   3   1  40        7.88        6.78     14.35 o 
  -3   2  40        1.98        7.76      7.97 o 
  -2   2  40       16.38       33.05     12.54 o 
  -1   2  40       87.34       73.47     20.16 o 
   0   2  40       72.77       74.54     14.00 o 
   1   2  40       87.31       83.01     23.51 o 
   2   2  40       16.40       16.26     16.26 o 
   3   2  40        1.97       15.46     15.46 o 
  -3   3  40        1.44        7.68      7.68 o 
  -2   3  40        7.29       13.43     13.43 o 
  -1   3  40        1.28       12.45     12.45 o 
   0   3  40       22.08        1.32     10.64 o 
   1   3  40        1.27        4.94     14.78 o 
   2   3  40        7.27       28.74     14.05 o 
   3   3  40        1.43       19.60     10.62 o 
  -2   4  40        5.78        3.20      9.58 o 
  -1   4  40        0.91       14.70     11.58 o 
   0   4  40        3.35        6.85     17.69 o 
   1   4  40        0.91       11.03     11.03 o 
   2   4  40        5.79       19.79     10.98 o 
  -2   5  40        0.05       15.60      7.27 o 
  -1   5  40        0.00        1.68      9.15 o 
   0   5  40        1.31        0.60      8.03 o 
   1   5  40        0.00        0.00     11.35 o 
   2   5  40        0.05       19.00      8.86 o 
   0   6  40        0.00        4.61      6.05 o 
   1   0  41        0.04       20.12     20.12 o 
   2   0  41       17.66       53.24     53.24 o 
   3   0  41       20.78       36.36     14.43 o 
  -3   1  41        7.11       15.39     12.32 o 
  -2   1  41       17.46        6.50     14.99 o 
  -1   1  41        6.31       12.02     22.49 o 
   0   1  41       22.71       37.77     13.50 o 
   1   1  41        6.32       28.77     28.77 o 
   2   1  41       17.48       12.76     15.95 o 
   3   1  41        7.12       16.38     14.10 o 
  -2   2  41       18.62       25.45     13.01 o 
  -1   2  41       28.55       35.00     13.88 o 
   0   2  41        4.06       11.19     11.19 o 
   1   2  41       28.60       12.44     20.21 o 
   2   2  41       18.62       52.07     17.15 o 
  -2   3  41        2.69        6.41      8.68 o 
  -1   3  41       25.73       35.11     10.96 o 
   0   3  41        8.52        1.28      9.50 o 
   1   3  41       25.72        6.93     14.68 o 
   2   3  41        2.69        8.78     12.43 o 
  -2   4  41        0.24        8.61      8.61 o 
  -1   4  41        1.03        5.04      9.01 o 
   0   4  41        0.00        0.83     10.90 o 
   1   4  41        1.03       16.91     11.21 o 
   2   4  41        0.23       21.71     12.74 o 
  -1   5  41        0.59       10.40      8.82 o 
   0   5  41        5.34        5.32      8.03 o 
   1   5  41        0.59       22.02      9.52 o 
   0   0  42       29.84        3.31     16.93 o 
   1   0  42        0.73        1.45     13.45 o 
   2   0  42        3.40        0.57     46.98 o 
  -2   1  42        3.59       15.17     15.17 o 
  -1   1  42       65.29       34.32     21.74 o 
   0   1  42       17.81       21.31     40.93 o 
   1   1  42       65.29       38.63     21.13 o 
   2   1  42        3.60        4.72     16.48 o 
  -2   2  42        8.07        0.00     10.87 o 
  -1   2  42       16.77        1.94     12.46 o 
   0   2  42        0.23        3.07     13.50 o 
   1   2  42       16.79        4.66     17.31 o 
   2   2  42        8.08       14.80     14.80 o 
  -2   3  42        0.56        9.49      9.49 o 
  -1   3  42        5.89        6.81     10.72 o 
   0   3  42        4.48        4.45      1.18 o 
   1   3  42        5.91       14.91     15.54 o 
   2   3  42        0.56        9.86     11.49 o 
  -1   4  42        0.18        4.53      8.10 o 
   0   4  42        0.04        6.45      6.79 o 
   1   4  42        0.18        3.82     10.98 o 
   1   0  43        6.24        1.25     11.54 o 
   2   0  43        1.26        7.76     10.71 o 
  -2   1  43       14.34        0.00     14.49 o 
  -1   1  43       28.71        8.57     18.49 o 
   0   1  43        0.65       13.58     14.75 o 
   1   1  43       28.68       16.79     19.49 o 
   2   1  43       14.31       17.15     17.15 o 
  -2   2  43       18.43       22.56     11.61 o 
  -1   2  43        0.09        3.58     11.43 o 
   0   2  43        3.22        8.56      8.56 o 
   1   2  43        0.09        8.58     13.08 o 
   2   2  43       18.41       13.57     10.86 o 
  -1   3  43       25.20       13.85      9.77 o 
   0   3  43        3.60        8.77     13.48 o 
   1   3  43       25.19       14.44     14.44 o 
   0   4  43        2.58        2.46     15.37 o 
   0   0  44       19.36       14.08     20.53 o 
   1   0  44       14.97       10.34     11.26 o 
  -1   1  44       11.71       25.59     13.45 o 
   0   1  44       16.27        1.97     10.75 o 
   1   1  44       11.70       16.33     16.33 o 
  -1   2  44        0.81        0.00      8.96 o 
   0   2  44        1.60        8.13     17.60 o 
   1   2  44        0.81        0.00     11.98 o 
   0   3  44       16.87       14.00     18.01 o 
   0   1  45        2.40       25.58     25.58 o 
                                                 
